# Supplementary material for: Subject level clustering using a negative binomial model for small transcriptomic studies
Source: BMC Bioinformatics. 2018 Dec 12;19:474. doi: 10.1186/s12859-018-2556-9 (PMC6292049; doi:10.1186/s12859-018-2556-9)
Supplement: Supplementary file 2 — Table S1. Summary Statistics of ARI for G = 1000 and Non-zero Shift in Dispersion. Table S2. Summary Statistics of ARI for G = 5000 and Non-zero Shift in Dispersion. Table S3. Summary Statistics of ARI for G = 1000 and Zero Shift in Dispersion. Table S4. Summary Statistics of ARI for G = 5000 and Zero Shift in Dispersion (XLSX 129 kb) [file 12859_2018_2556_MOESM2_ESM.xlsx]

## Sheet: Table S1
Table S1: Summary Statistics of Adjusted Rand Index: G=1000 and Non-zero Shift in Dispersion
		GMM Raw						GMM Log						GMM Blom						NBMB
Scenario	Sample Size	Min.	1st Qu.	Median	Mean	3rd Qu.	Max.	Min.	1st Qu.	Median	Mean	3rd Qu.	Max.	Min.	1st Qu.	Median	Mean	3rd Qu.	Max.	Min.	1st Qu.	Median	Mean	3rd Qu.	Max.
K2_Large Shift_DE10%	N=100	1	1	1	1	1	1	1	1	1	1	1	1	0.32888	0.681213	0.72694	0.724553	0.839432	0.95916	1	1	1	1	1	1
K2_Large Shift_DE5%	N=100	0.54554	0.95916	1	0.967719	1	1	0.958955	1	1	0.999181	1	1	-0.041842	0.310118	0.421065	0.40236	0.523957	0.801971	0.95916	1	1	0.999592	1	1
K2_Medium Shift_DE10%	N=100	0.633695	0.841203	0.918947	0.890356	0.95916	1	0.570202	0.880358	0.958955	0.9223	1	1	-0.0450387	0.0283358	0.135422	0.14345	0.238409	0.511191	0.919332	1	1	0.995119	1	1
K2_Medium Shift_DE5%	N=100	-0.0731707	0.0310734	0.178	0.192068	0.324384	0.662141	-0.0795539	0.0900809	0.285319	0.257329	0.387925	0.662141	-0.0607832	-0.0111212	0.00600649	0.026548	0.0288023	0.269602	0.186699	0.404293	0.542358	0.539623	0.665279	0.880493
K2_Small Shift_DE10%	N=100	-0.065333	-0.0272357	-0.0117599	-0.00254162	0.0113008	0.152812	-0.0607832	-0.0157209	0.000444691	0.0176779	0.0404223	0.190554	-0.0452946	-0.0124855	-0.00575904	0.00506427	0.0149114	0.110117	-0.00821566	0.0702861	0.136603	0.143122	0.18655	0.378182
K2_Small Shift_DE5%	N=100	-0.0627876	-0.015795	-0.00431267	0.00563577	0.030239	0.145289	-0.0548662	-0.0157209	-0.00498808	0.00256511	0.0174162	0.116753	-0.0515135	-0.012297	-0.00222523	0.00343247	0.0200445	0.116729	-0.0111826	-0.00234776	0.010666	0.0226907	0.039023	0.134486
K3_Large Shift_DE10%	N=100	0.847407	0.879121	0.879121	0.878169	0.879121	0.879121	0.879121	0.879121	0.879121	0.879121	0.879121	0.879121	0.175453	0.257741	0.276722	0.280405	0.3125	0.325653	0.879121	0.879121	0.879121	0.879121	0.879121	0.879121
K3_Large Shift_DE5%	N=100	0.839119	0.879121	0.879121	0.878721	0.879121	0.879121	0.3125	0.879121	0.879121	0.814798	0.879121	0.879121	0.00911463	0.183965	0.240521	0.222333	0.276722	0.342223	0.262677	0.879121	0.879121	0.866848	0.879121	0.879121
K3_Medium Shift_DE10%	N=100	0.625231	0.847407	0.879121	0.853304	0.879121	0.879121	0.3125	0.551292	0.786583	0.702396	0.847407	0.879121	-0.051516	0.112976	0.169106	0.159503	0.21613	0.373573	0.847407	0.879121	0.879121	0.878804	0.879121	0.879121
K3_Medium Shift_DE5%	N=100	0.839119	0.879121	0.879121	0.878721	0.879121	0.879121	0.3125	0.879121	0.879121	0.814798	0.879121	0.879121	0.00911463	0.183965	0.240521	0.222333	0.276722	0.342223	0.262677	0.879121	0.879121	0.866848	0.879121	0.879121
K3_Small Shift_DE10%	N=100	-0.0435451	0.0776013	0.175706	0.170194	0.259841	0.476258	-0.0367477	0.112417	0.178385	0.176129	0.249267	0.390615	-0.0252379	-0.00601992	0.00868073	0.0166877	0.0304246	0.121	0.304894	0.470937	0.523312	0.51865	0.573812	0.693764
K3_Small Shift_DE5%	N=100	-0.0447059	-0.016181	0.000702303	0.0126141	0.0329215	0.166534	-0.0443642	-0.00674779	0.00685958	0.0170443	0.0347821	0.144141	-0.0386416	-0.00965596	-0.00139456	0.00699139	0.0182587	0.149839	-0.0122699	0.0477411	0.0942496	0.107046	0.144109	0.34401
K4_Large Shift_DE10%	N=100	0.527929	0.561064	0.561064	0.559203	0.561064	0.561064	0.467742	0.467742	0.467742	0.583121	0.609694	0.90625	0.0864628	0.146107	0.168605	0.15377	0.168605	0.18492	0.54407	0.561064	0.561064	0.560384	0.561064	0.561064
K4_Large Shift_DE5%	N=100	0.561064	0.561064	0.561064	0.561064	0.561064	0.561064	0.399475	0.457185	0.467742	0.456709	0.467742	0.498297	0.0570729	0.0946338	0.124935	0.121552	0.146107	0.19237	0.472337	0.527929	0.54407	0.542541	0.561064	0.561064
K4_Medium Shift_DE10%	N=100	0.399475	0.527929	0.54407	0.531155	0.561064	0.561064	0.399475	0.431967	0.457185	0.449136	0.467742	0.484848	-0.0104874	0.0864628	0.124935	0.123205	0.162821	0.220289	0.399966	0.440071	0.460779	0.460744	0.484848	0.54407
K4_Medium Shift_DE5%	N=100	0.100969	0.403393	0.431967	0.432812	0.472337	0.54407	0.19237	0.38006	0.401506	0.388002	0.423339	0.472337	-0.0310707	0.011068	0.0639942	0.0629595	0.103879	0.206308	0.399475	0.412164	0.431967	0.433104	0.450189	0.498297
K4_Small Shift_DE10%	N=100	0.0316479	0.204719	0.248541	0.242249	0.292212	0.408021	0.0238812	0.18182	0.222337	0.222453	0.261636	0.401533	-0.0276316	-0.00398263	0.00712001	0.0172248	0.0354302	0.110183	0.302384	0.399966	0.401506	0.403855	0.417752	0.460779
K4_Small Shift_DE5%	N=100	-0.0304745	-0.00702926	0.0149016	0.0419436	0.0751748	0.256722	-0.0319692	-0.00822979	0.0263055	0.0456555	0.093071	0.213535	-0.0235764	-0.0116555	0.000334289	0.00752887	0.0166171	0.0916415	0.01	0.143279	0.200145	0.200304	0.263078	0.385374
K5_Large Shift_DE10%	N=100	0.309421	0.336429	0.336429	0.348555	0.336429	0.642423	0.43317	0.43317	0.43317	0.508982	0.672793	0.685845	0.0678519	0.0979443	0.11497	0.107442	0.11497	0.12586	0.475809	0.573333	0.605308	0.599996	0.626099	0.704294
K5_Large Shift_DE5%	N=100	0.328278	0.336429	0.336429	0.336348	0.336429	0.336429	0.288819	0.43317	0.43317	0.403414	0.43317	0.43317	0.0224121	0.0707072	0.0979443	0.0891778	0.105968	0.143384	0.43317	0.43317	0.43317	0.43317	0.43317	0.43317
K5_Medium Shift_DE10%	N=100	0.298322	0.309268	0.328278	0.328091	0.336429	0.43317	0.288819	0.330724	0.43317	0.39225	0.43317	0.43317	0.032027	0.0822512	0.0979443	0.0948732	0.109066	0.208605	0.43317	0.43317	0.43317	0.436549	0.43317	0.771077
K5_Medium Shift_DE5%	N=100	0.290406	0.29936	0.304822	0.310799	0.316408	0.372554	0.272774	0.298806	0.323566	0.334913	0.368389	0.43317	-0.0139346	0.0427791	0.061472	0.0613432	0.0851854	0.122108	0.369886	0.415354	0.416438	0.42105	0.43317	0.43317
K5_Small Shift_DE10%	N=100	0.149416	0.259276	0.280179	0.281316	0.308667	0.356854	0.121477	0.232375	0.269329	0.259368	0.29072	0.353939	-0.0211177	0.00448631	0.0256552	0.0318384	0.0529546	0.156527	0.316477	0.368064	0.38303	0.379834	0.39916	0.43317
K5_Small Shift_DE5%	N=100	-0.014979	0.0596314	0.112052	0.109769	0.149872	0.249359	-0.0119184	0.0743817	0.126033	0.115938	0.157035	0.231111	-0.0160038	-0.00534519	0.00204681	0.0101798	0.0230852	0.0849967	0.199216	0.257451	0.276647	0.277684	0.299406	0.368389
K6_Large Shift_DE10%	N=100	0.271889	0.281187	0.287324	0.317637	0.287324	0.567043	0.3309	0.557862	0.557862	0.508571	0.557862	0.635221	0.0550625	0.0812604	0.0963173	0.0906847	0.0963173	0.099856	0.377052	0.598475	0.636374	0.607843	0.662062	0.720155
K6_Large Shift_DE5%	N=100	0.265849	0.287324	0.287324	0.285394	0.287324	0.287324	0.321223	0.32686	0.3309	0.332732	0.3309	0.377052	0.0249125	0.0658391	0.0787829	0.0732007	0.084776	0.104428	0.366235	0.377052	0.377052	0.375537	0.377052	0.377052
K6_Medium Shift_DE10%	N=100	0.265849	0.276031	0.366235	0.333509	0.377052	0.377052	0.321223	0.328879	0.3309	0.335961	0.336088	0.377052	0.0171306	0.0692955	0.084776	0.0843336	0.100302	0.14418	0.321999	0.356566	0.366235	0.36538	0.377052	0.377052
K6_Medium Shift_DE5%	N=100	0.265849	0.267411	0.273645	0.287478	0.300542	0.366235	0.23448	0.321999	0.325729	0.326134	0.3309	0.366235	-0.0067851	0.0438358	0.0590177	0.0634977	0.0840848	0.13137	0.323074	0.348056	0.356566	0.355583	0.366235	0.377052
K6_Small Shift_DE10%	N=100	0.233323	0.289026	0.302818	0.302168	0.316091	0.356566	0.203981	0.28048	0.306629	0.298813	0.321576	0.366235	-0.0164539	0.0206913	0.0502295	0.0544304	0.0826049	0.182626	0.321223	0.325729	0.334545	0.335672	0.340996	0.366235
K6_Small Shift_DE5%	N=100	-0.00348558	0.122825	0.183656	0.172587	0.223939	0.28316	0.042865	0.153309	0.194584	0.19011	0.222543	0.297469	-0.0179415	-0.00171296	0.0088414	0.0154674	0.0252485	0.108317	0.279462	0.296359	0.308713	0.30952	0.321276	0.366235
K2_Large Shift_DE10%	N=150	1	1	1	1	1	1	1	1	1	1	1	1	0.478215	0.808255	0.865845	0.850512	0.918786	1	0.331912	1	1	0.986728	1	1
K2_Large Shift_DE5%	N=150	0.972728	1	1	0.998909	1	1	1	1	1	1	1	1	-0.00283665	0.316057	0.455412	0.434496	0.532688	0.842113	1	1	1	1	1	1
K2_Medium Shift_DE10%	N=150	0.868105	0.972728	1	0.980557	1	1	0.94554	1	1	0.995093	1	1	-0.0477433	0.0211887	0.133088	0.136779	0.241809	0.419286	1	1	1	1	1	1
K2_Medium Shift_DE5%	N=150	-0.0569153	0.104267	0.306553	0.271582	0.408396	0.600774	-0.0708019	0.184083	0.306973	0.297491	0.412074	0.765182	-0.0519197	-0.0109691	0.00809331	0.0328308	0.0503057	0.316455	0.340441	0.723886	0.818139	0.799084	0.893604	1
K2_Small Shift_DE10%	N=150	-0.0691843	-0.0167712	0.00227054	0.0185991	0.0383607	0.271522	-0.0646424	-0.0153214	-2.7e-05	0.0124582	0.0327981	0.173087	-0.0395077	-0.00589566	0.000186936	0.00912033	0.0179739	0.147528	0.0271978	0.105677	0.144453	0.163605	0.225588	0.388661
K2_Small Shift_DE5%	N=150	-0.0425952	-0.0148155	-0.00505736	-0.000675037	0.00749088	0.0916318	-0.0777665	-0.0115405	-0.00500197	0.00193773	0.0120182	0.127622	-0.0456891	-0.00895726	-0.00373599	0.00414966	0.0100353	0.151564	-0.00726986	-0.00450403	0.00853845	0.017507	0.0255845	0.124569
K3_Large Shift_DE10%	N=150	0.85838	0.879547	0.879547	0.879336	0.879547	0.879547	0.879547	0.879547	0.879547	0.879547	0.879547	0.879547	0.197864	0.26583	0.289375	0.28917	0.313364	0.326652	0.879547	0.879547	0.879547	0.879547	0.879547	0.879547
K3_Large Shift_DE5%	N=150	0.879547	0.879547	0.879547	0.879547	0.879547	0.879547	0.337398	0.879547	0.879547	0.859107	0.879547	0.879547	0.0934413	0.197864	0.225194	0.224181	0.248894	0.356374	0.253197	0.281978	0.291199	0.538324	0.879547	0.879547
K3_Medium Shift_DE10%	N=150	0.83208	0.879547	0.879547	0.877168	0.879547	0.879547	0.343341	0.85838	0.879547	0.833309	0.879547	0.879547	-0.02549	0.122837	0.157129	0.156093	0.203295	0.320982	0.325746	0.879547	0.879547	0.86264	0.879547	0.879547
K3_Medium Shift_DE5%	N=150	0.879547	0.879547	0.879547	0.879547	0.879547	0.879547	0.337398	0.879547	0.879547	0.859107	0.879547	0.879547	0.0934413	0.197864	0.225194	0.224181	0.248894	0.356374	0.253197	0.281978	0.291199	0.538324	0.879547	0.879547
K3_Small Shift_DE10%	N=150	-0.0346841	0.130033	0.226505	0.220038	0.306995	0.514983	-0.0384458	0.147383	0.214471	0.213096	0.285837	0.475846	-0.0236619	-0.00414434	0.00806503	0.017037	0.0267688	0.101767	0.473372	0.541412	0.569903	0.568948	0.592828	0.68215
K3_Small Shift_DE5%	N=150	-0.038778	-0.0129677	-0.00277797	0.0171533	0.0279213	0.208056	-0.0346463	-0.0113452	0.00446231	0.0215069	0.0431083	0.184257	-0.0418426	-0.00716332	0.000854085	0.00591667	0.013391	0.0998667	0.00348053	0.105099	0.179274	0.183207	0.259875	0.390689
K4_Large Shift_DE10%	N=150	0.551694	0.56305	0.56305	0.562709	0.56305	0.56305	0.469751	0.906933	0.906933	0.907045	0.906933	1	0.125891	0.154536	0.169739	0.162334	0.169739	0.176039	0.551694	0.56305	0.56305	0.562709	0.56305	0.56305
K4_Large Shift_DE5%	N=150	0.491636	0.540712	0.56305	0.552372	0.56305	0.56305	0.404315	0.469751	0.469751	0.467771	0.469751	0.519895	0.0754294	0.112433	0.125891	0.128707	0.154536	0.172676	0.500652	0.540712	0.551694	0.545178	0.551694	0.56305
K4_Medium Shift_DE10%	N=150	0.428025	0.551694	0.56305	0.558187	0.56305	0.56305	0.402446	0.462685	0.469751	0.463928	0.469751	0.551694	0.0244925	0.111959	0.139922	0.131331	0.152888	0.198514	0.402446	0.429526	0.454396	0.453907	0.469751	0.551694
K4_Medium Shift_DE5%	N=150	0.394924	0.434688	0.483031	0.475354	0.510816	0.56305	0.402191	0.415159	0.432703	0.433763	0.44963	0.483031	-0.0258253	0.0528155	0.0789932	0.0765022	0.105816	0.210399	0.402248	0.407926	0.424807	0.426249	0.440293	0.500652
K4_Small Shift_DE10%	N=150	0.118835	0.303274	0.336367	0.325344	0.366642	0.446337	0.166371	0.249507	0.294185	0.29277	0.344152	0.395536	-0.0227007	0.00118124	0.0132481	0.0207798	0.0367281	0.106799	0.372916	0.402248	0.404315	0.405094	0.407926	0.440293
K4_Small Shift_DE5%	N=150	-0.0291047	0.00154461	0.035103	0.0527906	0.0991165	0.209361	-0.029817	0.00320142	0.046598	0.057787	0.106259	0.197904	-0.017798	-0.00707802	0.00139033	0.00716052	0.0141213	0.0805152	0.143122	0.259431	0.299879	0.293799	0.33667	0.38897
K5_Large Shift_DE10%	N=150	0.328623	0.339148	0.339148	0.359786	0.339148	0.688458	0.436156	0.598112	0.688458	0.742807	0.910292	0.910292	0.0832766	0.106014	0.116212	0.112361	0.116212	0.129739	0.525682	0.585747	0.614975	0.616388	0.64879	0.701533
K5_Large Shift_DE5%	N=150	0.302422	0.323968	0.328623	0.328723	0.333686	0.339148	0.291732	0.436156	0.436156	0.416383	0.436156	0.436156	0.0198117	0.0832766	0.09551	0.0909692	0.104642	0.12028	0.436156	0.436156	0.436156	0.441965	0.436156	0.622574
K5_Medium Shift_DE10%	N=150	0.301666	0.322029	0.328623	0.347646	0.339148	0.436156	0.291732	0.436156	0.436156	0.41839	0.436156	0.436156	0.0325607	0.0834944	0.104642	0.0997821	0.118156	0.148273	0.424203	0.436156	0.436156	0.436037	0.436156	0.436156
K5_Medium Shift_DE5%	N=150	0.301666	0.305083	0.315243	0.321878	0.327671	0.41421	0.291956	0.307113	0.367691	0.359833	0.412757	0.436156	-0.0079965	0.0596824	0.0739055	0.0726105	0.0969669	0.122613	0.401821	0.424203	0.436156	0.429397	0.436156	0.436156
K5_Small Shift_DE10%	N=150	0.250352	0.301906	0.314858	0.31975	0.335766	0.384758	0.220565	0.291969	0.303857	0.309662	0.327695	0.401821	-0.0134498	-0.00155705	0.0145407	0.0224894	0.0405817	0.130174	0.335647	0.379361	0.391401	0.390315	0.402036	0.424957
K5_Small Shift_DE5%	N=150	-0.0115694	0.086875	0.135209	0.132841	0.181237	0.282218	0.0171178	0.10323	0.149218	0.145812	0.200851	0.26021	-0.0123655	-0.00518401	0.0029397	0.00844492	0.0169873	0.065953	0.248268	0.294516	0.316857	0.316676	0.336711	0.372598
K6_Large Shift_DE10%	N=150	0.27644	0.289298	0.290329	0.383258	0.507752	0.638605	0.49937	0.561468	0.561468	0.576223	0.561468	0.918065	0.0685731	0.0873371	0.0975983	0.0946444	0.0975983	0.105961	0.380494	0.663065	0.681326	0.674184	0.698805	0.734596
K6_Large Shift_DE5%	N=150	0.269467	0.27644	0.282509	0.30381	0.290329	0.595152	0.325514	0.334148	0.334148	0.336629	0.334148	0.561468	0.0446369	0.0708833	0.0796005	0.0807856	0.095757	0.105961	0.360112	0.373196	0.380494	0.380808	0.380494	0.55297
K6_Medium Shift_DE10%	N=150	0.274087	0.380494	0.380494	0.380954	0.380494	0.603389	0.324735	0.332726	0.334148	0.338378	0.334148	0.380494	0.0151363	0.0859669	0.0975983	0.0940828	0.105961	0.143517	0.325094	0.335814	0.354334	0.378343	0.366401	0.717738
K6_Medium Shift_DE5%	N=150	0.269412	0.272556	0.336178	0.320667	0.363761	0.380494	0.320447	0.325945	0.3291	0.330803	0.334148	0.380494	0.00668443	0.0496988	0.0691278	0.0696505	0.0862671	0.135839	0.324874	0.328318	0.340086	0.34066	0.349069	0.380494
K6_Small Shift_DE10%	N=150	0.272676	0.323598	0.331074	0.331722	0.343766	0.366401	0.260041	0.306622	0.320447	0.315415	0.327283	0.360112	-0.00911304	0.03134	0.0535019	0.0551383	0.0764482	0.144306	0.314804	0.325514	0.328318	0.330989	0.33317	0.360112
K6_Small Shift_DE5%	N=150	0.0340165	0.217573	0.255005	0.235306	0.275178	0.327471	0.128946	0.227242	0.255776	0.249493	0.274299	0.34074	-0.0206603	0.00128316	0.0172105	0.021232	0.0378593	0.0966698	0.289975	0.310794	0.321676	0.320195	0.328318	0.354334
K2_Large Shift_DE10%	N=200	0.979476	1	1	0.999795	1	1	1	1	1	1	1	1	0.763437	0.898883	0.938882	0.929192	0.95913	1	0.587932	1	1	0.991805	1	1
K2_Large Shift_DE5%	N=200	1	1	1	1	1	1	1	1	1	1	1	1	1	1	1	1	1	1	1	1	1	1	1	1
K2_Medium Shift_DE10%	N=200	0.959313	1	1	0.996316	1	1	0.979476	1	1	0.998566	1	1	-0.0317596	0.0315055	0.121953	0.137283	0.209176	0.446261	1	1	1	1	1	1
K2_Medium Shift_DE5%	N=200	-0.0654743	0.125646	0.3178	0.311597	0.470516	0.842184	-0.0756195	0.348569	0.571614	0.545313	0.751638	0.979529	-0.0518188	-0.00519792	0.00258625	0.0178273	0.0218822	0.236261	0.788032	0.900174	0.959211	0.937948	0.979529	1
K2_Small Shift_DE10%	N=200	-0.0679737	-0.0184905	-0.000620317	0.0176398	0.0337465	0.256844	-0.0623011	-0.0101361	-0.00147483	0.0190128	0.0313234	0.251896	-0.0326457	-0.00830633	-0.00146896	0.00506719	0.0127873	0.093227	-0.00176207	0.133228	0.194318	0.202642	0.267307	0.431928
K2_Small Shift_DE5%	N=200	-0.0458842	-0.0100966	-0.00288078	0.0027212	0.0104901	0.116568	-0.0485958	-0.00819797	-0.00259222	0.00245446	0.00829162	0.105801	-0.0455251	-0.00787153	-0.00101837	0.00371788	0.0100433	0.12628	-0.0086873	-0.000959055	0.00916776	0.0134489	0.018878	0.105109
K3_Large Shift_DE10%	N=200	0.863874	0.879758	0.879758	0.879599	0.879758	0.879758	0.879758	0.879758	0.879758	0.938677	1	1	0.209269	0.29575	0.298925	0.29863	0.313793	0.323493	0.879758	0.879758	0.879758	0.879758	0.879758	0.879758
K3_Large Shift_DE5%	N=200	0.848204	0.879758	0.879758	0.875637	0.879758	0.879758	0.313793	0.879758	0.879758	0.871302	0.879758	1	0.113676	0.200003	0.231837	0.231172	0.265571	0.313793	0.26658	0.879758	0.879758	0.867512	0.879758	0.879758
K3_Medium Shift_DE10%	N=200	0.863874	0.879758	0.879758	0.879441	0.879758	0.879758	0.339389	0.863874	0.879758	0.848198	0.879758	0.879758	0.00536964	0.160359	0.190092	0.189319	0.229884	0.325494	0.879758	0.879758	0.879758	0.879758	0.879758	0.879758
K3_Medium Shift_DE5%	N=200	0.848204	0.879758	0.879758	0.875637	0.879758	0.879758	0.313793	0.879758	0.879758	0.871302	0.879758	1	0.113676	0.200003	0.231837	0.231172	0.265571	0.313793	0.26658	0.879758	0.879758	0.867512	0.879758	0.879758
K3_Small Shift_DE10%	N=200	-0.018391	0.266208	0.354178	0.334464	0.424882	0.549389	-0.0304188	0.221824	0.346882	0.305166	0.391056	0.513331	-0.0310338	-0.00454029	0.00638401	0.0107094	0.0216971	0.074353	0.50199	0.557796	0.585017	0.582346	0.607061	0.668858
K3_Small Shift_DE5%	N=200	-0.0353968	-0.0109286	0.000526843	0.0144288	0.0252787	0.146739	-0.0243354	-0.00500687	0.009178	0.0277172	0.0392241	0.180255	-0.0296858	-0.00622484	-0.0017168	0.00483855	0.0114806	0.0617994	-0.00053595	0.157596	0.212954	0.215061	0.271405	0.469302
K4_Large Shift_DE10%	N=200	0.564031	0.564031	0.564031	0.564031	0.564031	0.564031	0.470745	0.907269	0.907269	0.913104	0.907269	1	0.116194	0.158823	0.170301	0.164341	0.170301	0.174919	0.555504	0.564031	0.564031	0.563861	0.564031	0.564031
K4_Large Shift_DE5%	N=200	0.508823	0.547186	0.555504	0.555611	0.564031	0.564031	0.465434	0.470745	0.470745	0.48346	0.470745	0.898117	0.0700581	0.116194	0.136858	0.133632	0.150183	0.183663	0.501815	0.539079	0.547186	0.547276	0.557636	0.564031
K4_Medium Shift_DE10%	N=200	0.539079	0.564031	0.564031	0.561743	0.564031	0.564031	0.408246	0.470745	0.470745	0.469898	0.470745	0.523512	0.0460291	0.113255	0.138669	0.134291	0.159268	0.225412	0.403619	0.454115	0.470745	0.463089	0.470745	0.539079
K4_Medium Shift_DE5%	N=200	0.404807	0.500853	0.523512	0.511274	0.539079	0.564031	0.403719	0.430374	0.446217	0.443599	0.460323	0.470745	0.000262008	0.0550293	0.0813836	0.0788753	0.104818	0.173576	0.403619	0.40466	0.409894	0.416922	0.422375	0.464618
K4_Small Shift_DE10%	N=200	0.104537	0.360608	0.387747	0.376561	0.403862	0.508823	0.125736	0.327317	0.37528	0.351193	0.393022	0.437869	-0.0220451	-0.00380652	0.00796445	0.015844	0.0297942	0.148262	0.384199	0.403766	0.405497	0.407727	0.409569	0.437863
K4_Small Shift_DE5%	N=200	-0.0308381	-0.000162528	0.0471067	0.0620536	0.108908	0.226494	-0.0305615	0.0471309	0.0890182	0.0962331	0.14866	0.259894	-0.025405	-0.0059493	0.00209581	0.00605457	0.0152834	0.0568438	0.27369	0.30792	0.339335	0.333981	0.356041	0.400708
K5_Large Shift_DE10%	N=200	0.336385	0.340492	0.340492	0.431282	0.549559	0.689741	0.599551	0.91078	0.91078	0.885687	0.91078	1	0.0763405	0.10807	0.116829	0.112737	0.116829	0.119777	0.415823	0.473362	0.614546	0.567436	0.622927	0.642957
K5_Large Shift_DE5%	N=200	0.30389	0.325415	0.332501	0.333821	0.336385	0.638539	0.29425	0.43763	0.43763	0.440639	0.43763	0.689741	0.0558862	0.085171	0.0996457	0.0959095	0.10807	0.118278	0.43763	0.43763	0.43763	0.43889	0.43763	0.563643
K5_Medium Shift_DE10%	N=200	0.303351	0.316549	0.340492	0.377557	0.43763	0.43763	0.293278	0.43763	0.43763	0.432381	0.43763	0.672585	0.0589804	0.0886654	0.108823	0.105989	0.122846	0.144918	0.428638	0.43763	0.43763	0.43745	0.43763	0.43763
K5_Medium Shift_DE5%	N=200	0.303351	0.307822	0.316549	0.332608	0.336385	0.43763	0.293278	0.380688	0.411503	0.392542	0.419928	0.43763	0.0219906	0.0596492	0.0759859	0.0749174	0.0890987	0.13776	0.403365	0.426568	0.428638	0.429326	0.43763	0.43763
K5_Small Shift_DE10%	N=200	0.294836	0.320976	0.346286	0.34603	0.364037	0.429214	0.264563	0.304207	0.32664	0.328954	0.34691	0.395516	-0.00888616	0.00657854	0.0233185	0.028356	0.0479376	0.136762	0.34874	0.380341	0.388089	0.392142	0.411503	0.43763
K5_Small Shift_DE5%	N=200	-0.00599547	0.170115	0.232427	0.202681	0.258547	0.310889	0.0344312	0.209755	0.236597	0.228098	0.263481	0.31334	-0.0144076	-0.00583688	-0.000455595	0.00486015	0.0124694	0.0452148	0.288343	0.313939	0.328022	0.328592	0.339459	0.403888
K6_Large Shift_DE10%	N=200	0.276845	0.291815	0.426584	0.421447	0.508502	0.672913	0.507504	0.56324	0.631547	0.690849	0.816782	0.925141	0.0758903	0.0982343	0.0982343	0.096114	0.0982343	0.101963	0.55401	0.673089	0.7028	0.689067	0.715176	0.761462
K6_Large Shift_DE5%	N=200	0.271172	0.278716	0.285842	0.344174	0.291815	0.640265	0.333661	0.335751	0.56324	0.494952	0.56324	0.56324	0.0505919	0.0758903	0.0847377	0.0840298	0.092188	0.101963	0.346099	0.36652	0.376687	0.376173	0.376687	0.573321
K6_Medium Shift_DE10%	N=200	0.361862	0.382193	0.382193	0.38402	0.382193	0.640265	0.33183	0.335751	0.56324	0.4648	0.56324	0.56324	0.0450349	0.0912007	0.0978403	0.0986298	0.106968	0.172092	0.326469	0.34873	0.585609	0.512793	0.615476	0.749223
K6_Medium Shift_DE5%	N=200	0.271439	0.371462	0.376687	0.371951	0.382193	0.382193	0.326469	0.328702	0.33183	0.332066	0.335751	0.35749	0.0257205	0.0599819	0.0738749	0.0739856	0.0874706	0.137168	0.326469	0.327825	0.33183	0.334623	0.337308	0.371462
K6_Small Shift_DE10%	N=200	0.27606	0.332894	0.339949	0.341428	0.353405	0.374268	0.292979	0.319254	0.326537	0.323457	0.329129	0.342879	-0.0133691	0.0380759	0.0685709	0.0665476	0.0980327	0.147083	0.318994	0.326644	0.327517	0.328372	0.329632	0.342879
K6_Small Shift_DE5%	N=200	0.214214	0.272196	0.292246	0.288358	0.30555	0.329639	0.202093	0.267942	0.288907	0.283471	0.301887	0.326537	-0.0134318	0.00173636	0.0155914	0.0213225	0.035937	0.15536	0.30011	0.316777	0.324913	0.323901	0.329632	0.353405
K2_Large Shift_DE10%	N=50	0.918701	1	1	0.999187	1	1	1	1	1	1	1	1	0.0865318	0.474695	0.627347	0.627533	0.761761	1	1	1	1	1	1	1
K2_Large Shift_DE5%	N=50	0.301465	0.689105	0.766058	0.773801	0.917923	1	0.504352	0.84	0.918701	0.903287	1	1	-0.0243902	0.133041	0.288913	0.285591	0.435553	0.917923	0.568627	0.84136	0.959351	0.912153	1	1
K2_Medium Shift_DE10%	N=50	0.395789	0.672515	0.763819	0.741716	0.84	1	0.338999	0.618736	0.763819	0.72709	0.84	1	-0.0311615	0.0056358	0.107133	0.141053	0.233965	0.838306	0.508972	0.767819	0.84136	0.822944	0.918701	1
K2_Medium Shift_DE5%	N=50	-0.0837696	-0.021742	0.0605746	0.132579	0.226321	0.623116	-0.066271	0.0169102	0.179153	0.196246	0.330769	0.693333	-0.0510106	-0.0113188	0.0355556	0.0700726	0.122326	0.356021	0.00837404	0.14515	0.216795	0.254192	0.346405	0.631579
K2_Small Shift_DE10%	N=50	-0.0837696	-0.0282348	-0.0027907	0.0267536	0.0481586	0.326275	-0.084507	-0.019731	-0.0037244	0.0227999	0.0481586	0.346405	-0.0822544	-0.0183501	-0.00513017	0.0161131	0.0228796	0.246459	-0.0311615	0.0409398	0.111111	0.108639	0.14515	0.348837
K2_Small Shift_DE5%	N=50	-0.084507	-0.0167598	0.00652528	0.0182728	0.0412682	0.179535	-0.0510106	-0.019731	0.0023718	0.0197005	0.0427445	0.251407	-0.0837696	-0.0195759	-0.0037244	0.0187058	0.0436103	0.201944	-0.0233918	-0.015814	-0.0037244	0.0176845	0.0409398	0.14515
K3_Large Shift_DE10%	N=50	0.877805	0.877805	0.877805	0.877805	0.877805	0.877805	0.877805	0.877805	0.877805	0.877805	0.877805	0.877805	0.0537313	0.239589	0.309859	0.26038	0.309859	0.338803	0.555922	0.877805	0.877805	0.867603	0.877805	0.877805
K3_Large Shift_DE5%	N=50	0.377596	0.646483	0.737689	0.723706	0.814603	0.877805	0.309859	0.486952	0.646483	0.632387	0.76987	0.877805	-0.0709344	0.111551	0.173494	0.170548	0.239589	0.322595	0.720653	0.877805	0.877805	0.872272	0.877805	0.877805
K3_Medium Shift_DE10%	N=50	0.350432	0.628382	0.69891	0.684391	0.754959	0.877805	0.322595	0.473324	0.597701	0.58333	0.685663	0.877805	-0.0449568	0.0591224	0.131109	0.14645	0.239589	0.358528	0.797669	0.877805	0.877805	0.87574	0.877805	0.877805
K3_Medium Shift_DE5%	N=50	0.377596	0.646483	0.737689	0.723706	0.814603	0.877805	0.309859	0.486952	0.646483	0.632387	0.76987	0.877805	-0.0709344	0.111551	0.173494	0.170548	0.239589	0.322595	0.720653	0.877805	0.877805	0.872272	0.877805	0.877805
K3_Small Shift_DE10%	N=50	-0.0501439	0.00532843	0.0993389	0.121833	0.211572	0.440794	-0.0485021	0.0191584	0.103173	0.126619	0.21687	0.462479	-0.0338605	-0.00996007	0.00902827	0.0187676	0.0415358	0.195382	0.0938693	0.250962	0.358036	0.344039	0.418894	0.588153
K3_Small Shift_DE5%	N=50	-0.0485864	-0.0263575	-0.00869304	0.014766	0.0512497	0.210337	-0.0429101	-0.0190306	0.00267862	0.0234729	0.0427883	0.4091	-0.0397251	-0.0237689	-0.0107126	0.000269841	0.0173618	0.142229	-0.0258177	6.81e-05	0.0446231	0.065827	0.112257	0.333534
K4_Large Shift_DE10%	N=50	0.521173	0.554913	0.554913	0.554238	0.554913	0.554913	0.393064	0.461538	0.461538	0.464917	0.461538	0.554913	0.0234192	0.122017	0.165138	0.140381	0.165138	0.174386	0.521173	0.554913	0.554913	0.552214	0.554913	0.554913
K4_Large Shift_DE5%	N=50	0.392799	0.554913	0.554913	0.541634	0.554913	0.554913	0.196493	0.393064	0.40937	0.406378	0.440686	0.490998	-0.0130293	0.084181	0.122017	0.108526	0.165138	0.187668	0.409123	0.490998	0.521173	0.504714	0.521173	0.554913
K4_Medium Shift_DE10%	N=50	0.359746	0.423529	0.485288	0.473822	0.521173	0.554913	0.227182	0.392799	0.40937	0.400642	0.423529	0.521173	-0.0307692	0.0513963	0.0943836	0.0982537	0.131743	0.273141	0.390879	0.423529	0.464571	0.460023	0.490998	0.554913
K4_Medium Shift_DE5%	N=50	0.0248036	0.24993	0.331771	0.312797	0.392799	0.521173	0.12697	0.260402	0.306279	0.301683	0.351007	0.409712	-0.0375335	0.000705384	0.0459944	0.0561342	0.103127	0.227182	0.228062	0.398874	0.409123	0.414824	0.442041	0.554913
K4_Small Shift_DE10%	N=50	-0.038859	0.118822	0.228926	0.204107	0.279025	0.399266	-0.0279945	0.112138	0.209864	0.19192	0.253807	0.442041	-0.0403616	-0.00877341	0.0104879	0.0219416	0.0451956	0.165741	0.162238	0.315456	0.390879	0.359353	0.40173	0.464571
K4_Small Shift_DE5%	N=50	-0.0383037	-0.0245353	0.00255965	0.028551	0.0652725	0.294599	-0.0402145	-0.0124433	0.0131358	0.0502699	0.111594	0.302428	-0.0410397	-0.0137206	0.00423231	0.0117768	0.0278146	0.174246	-0.031207	0.048091	0.0923819	0.107993	0.167479	0.306898
K5_Large Shift_DE10%	N=50	0.299767	0.328024	0.328024	0.326939	0.328024	0.328024	0.279811	0.289307	0.423892	0.3701	0.423892	0.423892	0.0130741	0.0791189	0.111171	0.0968791	0.111171	0.126849	0.423892	0.423892	0.423892	0.427534	0.423892	0.608554
K5_Large Shift_DE5%	N=50	0.28783	0.328024	0.328024	0.324289	0.328024	0.328024	0.184396	0.287318	0.313378	0.333565	0.388977	0.423892	-0.00836324	0.0523054	0.0791189	0.0757093	0.111171	0.141201	0.28783	0.318546	0.350104	0.358279	0.423892	0.423892
K5_Medium Shift_DE10%	N=50	0.28783	0.299767	0.311976	0.318675	0.328024	0.423892	0.279811	0.287318	0.313378	0.336193	0.388977	0.423892	0.0109788	0.0523054	0.0849584	0.0853271	0.111835	0.160289	0.390857	0.423892	0.423892	0.42191	0.423892	0.423892
K5_Medium Shift_DE5%	N=50	0.103656	0.231696	0.271031	0.258844	0.293791	0.362177	0.141201	0.235577	0.27704	0.267885	0.300169	0.423892	-0.0251433	0.0130741	0.0510817	0.0481768	0.0849584	0.147108	0.267755	0.331428	0.362177	0.360147	0.390857	0.423892
K5_Small Shift_DE10%	N=50	0.0384894	0.19619	0.238269	0.227578	0.266742	0.362177	0.10178	0.196063	0.234626	0.227651	0.266742	0.348175	-0.0273077	-0.0025957	0.0191047	0.0272146	0.046722	0.153143	0.251374	0.30832	0.331428	0.336529	0.362177	0.423892
K5_Small Shift_DE5%	N=50	-0.0283356	0.015257	0.0692529	0.0727022	0.118811	0.285206	-0.0300219	0.0297296	0.0943654	0.0929078	0.143252	0.309301	-0.0297798	-0.00769978	0.00767306	0.0141353	0.0263124	0.103942	-0.000782029	0.119501	0.171678	0.165349	0.217523	0.321524
K6_Large Shift_DE10%	N=50	0.258232	0.278027	0.278027	0.27862	0.278027	0.536639	0.310313	0.320828	0.320828	0.339269	0.329502	0.546524	0.00958663	0.0643155	0.0923994	0.0796032	0.0923994	0.0997353	0.366344	0.366344	0.366344	0.367643	0.366344	0.496295
K6_Large Shift_DE5%	N=50	0.254797	0.278027	0.278027	0.274415	0.278027	0.278027	0.209591	0.311927	0.318301	0.315476	0.322996	0.366344	-0.00848484	0.0413917	0.0643155	0.0607811	0.0923994	0.111401	0.126344	0.345535	0.366344	0.354576	0.366344	0.366344
K6_Medium Shift_DE10%	N=50	0.254797	0.261971	0.278027	0.293124	0.329502	0.366344	0.207922	0.312985	0.320828	0.319775	0.329502	0.366344	-0.00529847	0.0413917	0.0643155	0.0635123	0.0923994	0.149054	0.345535	0.366344	0.366344	0.363847	0.366344	0.366344
K6_Medium Shift_DE5%	N=50	0.0722836	0.254797	0.259308	0.258491	0.27349	0.335619	0.177826	0.257942	0.290606	0.284598	0.318301	0.366344	-0.0197502	0.0170423	0.0452812	0.0494687	0.0775976	0.137443	0.259308	0.318301	0.345535	0.336526	0.345535	0.366344
K6_Small Shift_DE10%	N=50	0.106224	0.236366	0.258913	0.252147	0.283455	0.322912	0.131313	0.218423	0.248156	0.24655	0.28453	0.335619	-0.0280875	0.0118644	0.0324781	0.0384916	0.0553386	0.149009	0.2629	0.311927	0.329502	0.324642	0.335619	0.366344
K6_Small Shift_DE5%	N=50	-0.0279034	0.0619318	0.143894	0.131192	0.197673	0.261971	-0.0270579	0.114333	0.149982	0.144953	0.18853	0.2859	-0.0313353	-0.0103797	0.0125781	0.0171035	0.03566	0.112666	0.00660849	0.202577	0.242189	0.227561	0.259595	0.329502

## Sheet: Table S2
Table S2: Summary Statistics of Adjusted Rand Index: G=5000 and Non-zero Shift in Dispersion
		GMM Raw						GMM Log						GMM Blom						NBMB
Scenario	Sample Size	Min.	1st Qu.	Median	Mean	3rd Qu.	Max.	Min.	1st Qu.	Median	Mean	3rd Qu.	Max.	Min.	1st Qu.	Median	Mean	3rd Qu.	Max.	Min.	1st Qu.	Median	Mean	3rd Qu.	Max.
K2_Large Shift_DE10%	N=100	1	1	1	1	1	1	1	1	1	1	1	1	1	1	1	1	1	1	1	1	1	1	1	1
K2_Large Shift_DE5%	N=100	1	1	1	1	1	1	1	1	1	1	1	1	0.504465	0.802792	0.841956	0.847673	0.918519	1	0.297212	1	1	0.833925	1	1
K2_Medium Shift_DE10%	N=100	1	1	1	1	1	1	1	1	1	1	1	1	0.730096	0.918519	0.958955	0.940014	0.96937	1	1	1	1	1	1	1
K2_Medium Shift_DE5%	N=100	0.62367	0.80405	0.841956	0.856652	0.918947	1	0.633695	0.840363	0.879955	0.878749	0.918947	1	-0.0436898	0.082793	0.227534	0.232736	0.367486	0.688136	0.484848	0.700444	0.787706	0.781584	0.880493	0.95916
K2_Small Shift_DE10%	N=100	-0.0795539	0.275549	0.469016	0.426379	0.594615	0.767872	-0.0503443	0.208819	0.377735	0.339341	0.449523	0.767872	-0.0604069	-0.00498808	0.0152693	0.0601275	0.108911	0.415001	0.307726	0.457269	0.484848	0.509483	0.572312	0.700444
K2_Small Shift_DE5%	N=100	-0.059322	-0.0125184	0.00945293	0.0241849	0.056796	0.241723	-0.0696745	-0.015416	0.00356401	0.0403621	0.0723929	0.471386	-0.0481983	-0.0110468	-0.00125281	0.0120525	0.023688	0.140496	0.0226263	0.0818195	0.135758	0.137979	0.1865	0.354365
K3_Large Shift_DE10%	N=100	0.879121	0.879121	0.879121	0.879121	0.879121	0.879121	0.879121	0.879121	0.879121	0.879121	0.879121	0.879121	0.3125	0.3125	0.3125	0.3125	0.3125	0.3125	0.879121	0.879121	0.879121	0.879121	0.879121	0.879121
K3_Large Shift_DE5%	N=100	0.879121	0.879121	0.879121	0.879121	0.879121	0.879121	0.879121	0.879121	0.879121	0.879121	0.879121	0.879121	0.241956	0.3125	0.3125	0.303678	0.3125	0.3125	0.879121	0.879121	0.879121	0.879121	0.879121	0.879121
K3_Medium Shift_DE10%	N=100	0.879121	0.879121	0.879121	0.879121	0.879121	0.879121	0.847407	0.879121	0.879121	0.878804	0.879121	0.879121	0.276722	0.3125	0.3125	0.310119	0.3125	0.318652	0.879121	0.879121	0.879121	0.879121	0.879121	0.879121
K3_Medium Shift_DE5%	N=100	0.879121	0.879121	0.879121	0.879121	0.879121	0.879121	0.879121	0.879121	0.879121	0.879121	0.879121	0.879121	0.241956	0.3125	0.3125	0.303678	0.3125	0.3125	0.879121	0.879121	0.879121	0.879121	0.879121	0.879121
K3_Small Shift_DE10%	N=100	0.325	0.46601	0.517792	0.518476	0.558931	0.733084	0.266667	0.433388	0.462467	0.469387	0.505993	0.646465	-0.0171452	0.166076	0.236472	0.229771	0.295998	0.445754	0.629699	0.710086	0.733084	0.724322	0.756956	0.756956
K3_Small Shift_DE5%	N=100	-0.0131148	0.247804	0.310593	0.299196	0.366817	0.531458	0.0159107	0.222187	0.26107	0.262985	0.322041	0.47638	-0.0365301	-0.00797588	0.00764894	0.0204472	0.0420352	0.147691	0.16265	0.314421	0.384773	0.383112	0.448663	0.633813
K4_Large Shift_DE10%	N=100	0.561064	0.561064	0.561064	0.561064	0.561064	0.561064	0.90625	0.90625	0.90625	0.908125	0.90625	1	0.168605	0.168605	0.168605	0.168605	0.168605	0.168605	0.550618	0.560012	0.561064	0.568914	0.572959	0.618876
K4_Large Shift_DE5%	N=100	0.561064	0.561064	0.561064	0.561064	0.561064	0.561064	0.440582	0.467742	0.467742	0.475003	0.467742	0.561064	0.146107	0.168605	0.168605	0.167208	0.168605	0.173064	0.512664	0.561064	0.561064	0.556882	0.561064	0.597411
K4_Medium Shift_DE10%	N=100	0.561064	0.561064	0.561064	0.561064	0.561064	0.561064	0.399985	0.467742	0.467742	0.471356	0.467742	0.561064	0.105063	0.168605	0.168605	0.167439	0.168605	0.275135	0.54407	0.561064	0.561064	0.559705	0.561064	0.561064
K4_Medium Shift_DE5%	N=100	0.424355	0.512664	0.527929	0.529217	0.54407	0.561064	0.268642	0.41175	0.439561	0.433803	0.460779	0.527929	0.0691079	0.142042	0.159851	0.157408	0.173064	0.2458	0.407593	0.450189	0.472337	0.474518	0.498297	0.561064
K4_Small Shift_DE10%	N=100	0.307307	0.381554	0.40398	0.408257	0.43863	0.527929	0.178494	0.336188	0.367207	0.357468	0.399378	0.435714	0.0380191	0.157606	0.19982	0.198857	0.246345	0.321003	0.401506	0.417752	0.431967	0.434541	0.450189	0.498297
K4_Small Shift_DE5%	N=100	0.0717142	0.239786	0.283851	0.279685	0.332923	0.423339	0.124839	0.219197	0.266265	0.260125	0.289603	0.384922	-0.0276316	-0.00173931	0.015417	0.0256647	0.0430899	0.167551	0.230721	0.344964	0.374277	0.370292	0.407593	0.450189
K5_Large Shift_DE10%	N=100	0.336429	0.625	0.655088	0.602176	0.669901	0.669901	0.43317	0.43317	0.595187	0.553124	0.685845	0.909295	0.11497	0.11497	0.11497	0.11497	0.11497	0.11497	0.43317	0.547399	0.61364	0.570838	0.622724	0.644215
K5_Large Shift_DE5%	N=100	0.336429	0.336429	0.336429	0.336429	0.336429	0.336429	0.288819	0.300796	0.43317	0.394256	0.43317	0.43317	0.0678519	0.11497	0.11497	0.113591	0.11497	0.117734	0.338698	0.369156	0.386844	0.393795	0.416645	0.467465
K5_Medium Shift_DE10%	N=100	0.328278	0.336429	0.336429	0.33594	0.336429	0.336429	0.288819	0.297159	0.43317	0.390811	0.43317	0.43317	0.0822512	0.11497	0.11497	0.114933	0.11497	0.253349	0.43317	0.43317	0.43317	0.43317	0.43317	0.43317
K5_Medium Shift_DE5%	N=100	0.29936	0.321039	0.328278	0.331106	0.336429	0.43317	0.288819	0.293608	0.390948	0.365947	0.43317	0.43317	0.0678519	0.100733	0.11497	0.113668	0.122684	0.182483	0.378286	0.43317	0.43317	0.431628	0.43317	0.43317
K5_Small Shift_DE10%	N=100	0.284747	0.29936	0.309421	0.320272	0.329193	0.416438	0.178485	0.291752	0.308063	0.314487	0.331416	0.400742	0.0678519	0.137933	0.176626	0.175665	0.216578	0.306053	0.400742	0.43317	0.43317	0.431485	0.43317	0.43317
K5_Small Shift_DE5%	N=100	0.124206	0.243976	0.266791	0.262988	0.287094	0.348774	0.147127	0.225585	0.251986	0.248005	0.271702	0.334102	-0.0117411	0.0215942	0.0474784	0.0515312	0.0728482	0.159238	0.283813	0.320537	0.342278	0.343929	0.368763	0.416438
K6_Large Shift_DE10%	N=100	0.287324	0.548517	0.549691	0.521515	0.552212	0.567754	0.3309	0.557862	0.557862	0.523905	0.557862	0.635221	0.0963173	0.0963173	0.0963173	0.0963173	0.0963173	0.0963173	0.377052	0.377052	0.377052	0.409611	0.481085	0.512137
K6_Large Shift_DE5%	N=100	0.287324	0.287324	0.287324	0.287324	0.287324	0.287324	0.321576	0.3309	0.3309	0.340827	0.348056	0.377052	0.0812604	0.0963173	0.0963173	0.0961644	0.0963173	0.099856	0.205832	0.239888	0.255508	0.271144	0.278193	0.377052
K6_Medium Shift_DE10%	N=100	0.276031	0.287324	0.287324	0.30864	0.356566	0.377052	0.323074	0.3309	0.3309	0.342772	0.356566	0.377052	0.0675231	0.0963173	0.0963173	0.0999078	0.0963173	0.155781	0.377052	0.377052	0.377052	0.377052	0.377052	0.377052
K6_Medium Shift_DE5%	N=100	0.265849	0.271889	0.276031	0.291548	0.287324	0.377052	0.321223	0.326578	0.3309	0.336238	0.340714	0.377052	0.0550625	0.0963173	0.0980866	0.0979629	0.104428	0.155781	0.306786	0.377052	0.377052	0.375051	0.377052	0.377052
K6_Small Shift_DE10%	N=100	0.257785	0.313829	0.323074	0.31935	0.334545	0.377052	0.220671	0.321223	0.323885	0.320222	0.340714	0.377052	0.0710238	0.156937	0.199317	0.187496	0.216849	0.282557	0.334545	0.366235	0.366235	0.368914	0.377052	0.377052
K6_Small Shift_DE5%	N=100	0.139036	0.269866	0.28812	0.283595	0.303765	0.336965	0.159135	0.251996	0.271718	0.272314	0.292534	0.334545	-0.0121973	0.0473452	0.0705377	0.071769	0.0988343	0.175086	0.288183	0.333818	0.341844	0.342166	0.356566	0.377052
K2_Large Shift_DE10%	N=150	1	1	1	1	1	1	1	1	1	1	1	1	1	1	1	1	1	1	1	1	1	1	1	1
K2_Large Shift_DE5%	N=150	1	1	1	1	1	1	1	1	1	1	1	1	0.68878	0.841037	0.8673	0.86986	0.918786	0.972728	1	1	1	1	1	1
K2_Medium Shift_DE10%	N=150	1	1	1	1	1	1	1	1	1	1	1	1	0.765182	0.918712	0.94582	0.943843	0.972635	1	1	1	1	1	1	1
K2_Medium Shift_DE5%	N=150	0.764213	0.866364	0.919282	0.912014	0.972635	1	0.790206	0.945909	0.972635	0.969712	1	1	-0.038468	0.18073	0.285178	0.26456	0.383764	0.528661	0.972728	1	1	0.996182	1	1
K2_Small Shift_DE10%	N=150	0.151279	0.432684	0.549044	0.520285	0.608504	0.81549	-0.0297616	0.316215	0.41105	0.408577	0.51178	0.699923	-0.0290155	0.00280287	0.0292359	0.0590782	0.123877	0.344008	0.440538	0.57351	0.635697	0.631677	0.679023	0.79415
K2_Small Shift_DE5%	N=150	-0.0719424	-0.00680123	0.0120004	0.0394361	0.0776181	0.299864	-0.0608248	-0.00972545	0.00999595	0.0381739	0.0724581	0.367706	-0.0569153	-0.00912827	-0.00302264	0.00441558	0.01135	0.133174	0.032849	0.133326	0.166051	0.166578	0.200852	0.309232
K3_Large Shift_DE10%	N=150	0.879547	0.879547	0.879547	0.879547	0.879547	0.879547	0.879547	0.879547	0.879547	0.879547	0.879547	0.879547	0.313364	0.313364	0.313364	0.313364	0.313364	0.313364	0.879547	0.879547	0.879547	0.879547	0.879547	0.879547
K3_Large Shift_DE5%	N=150	0.879547	0.879547	0.879547	0.879547	0.879547	0.879547	0.879547	0.879547	0.879547	0.879547	0.879547	0.879547	0.26583	0.313364	0.313364	0.31073	0.313364	0.326652	0.879547	0.879547	0.879547	0.879547	0.879547	0.879547
K3_Medium Shift_DE10%	N=150	0.879547	0.879547	0.879547	0.879547	0.879547	0.879547	0.879547	0.879547	0.879547	0.879547	0.879547	0.879547	0.26583	0.313364	0.313364	0.312349	0.313364	0.337398	0.879547	0.879547	0.879547	0.879547	0.879547	0.879547
K3_Medium Shift_DE5%	N=150	0.879547	0.879547	0.879547	0.879547	0.879547	0.879547	0.879547	0.879547	0.879547	0.879547	0.879547	0.879547	0.26583	0.313364	0.313364	0.31073	0.313364	0.326652	0.879547	0.879547	0.879547	0.879547	0.879547	0.879547
K3_Small Shift_DE10%	N=150	0.408533	0.490105	0.532397	0.531805	0.571624	0.657122	0.324371	0.442365	0.475466	0.472924	0.500559	0.668166	0.0402092	0.199234	0.259974	0.254604	0.316435	0.471667	0.711312	0.742042	0.742042	0.746132	0.757986	0.757986
K3_Small Shift_DE5%	N=150	-0.0396728	0.266734	0.315541	0.299065	0.35043	0.489984	0.101864	0.216038	0.275285	0.270529	0.324426	0.427179	-0.0244636	-0.00581935	0.0127609	0.0200551	0.0325686	0.202158	0.179015	0.441479	0.49313	0.489503	0.547487	0.685617
K4_Large Shift_DE10%	N=150	0.56305	0.56305	0.56305	0.62151	0.56305	0.906933	0.906933	0.906933	0.906933	0.907864	0.906933	1	0.169739	0.169739	0.169739	0.169739	0.169739	0.169739	0.372516	0.574929	0.589444	0.587941	0.605883	0.680356
K4_Large Shift_DE5%	N=150	0.56305	0.56305	0.56305	0.56305	0.56305	0.56305	0.446337	0.469751	0.469751	0.490324	0.469751	0.906933	0.154536	0.169739	0.169739	0.168555	0.169739	0.176039	0.423609	0.493348	0.51927	0.521143	0.553742	0.620049
K4_Medium Shift_DE10%	N=150	0.56305	0.56305	0.56305	0.56305	0.56305	0.56305	0.469751	0.469751	0.469751	0.472326	0.469751	0.56305	0.154536	0.169739	0.169739	0.169035	0.169739	0.184074	0.551694	0.56305	0.56305	0.565439	0.56305	0.836011
K4_Medium Shift_DE5%	N=150	0.402248	0.551694	0.56305	0.553383	0.56305	0.56305	0.22671	0.429526	0.462685	0.450051	0.469751	0.53011	0.0872107	0.146463	0.160152	0.157943	0.173864	0.21084	0.467073	0.500652	0.510074	0.511886	0.522449	0.56305
K4_Small Shift_DE10%	N=150	0.342491	0.410405	0.434688	0.444688	0.483031	0.551694	0.248419	0.375287	0.403132	0.388378	0.40997	0.491636	0.0872107	0.170406	0.203889	0.204307	0.239333	0.304702	0.402446	0.424807	0.434688	0.438717	0.447957	0.519895
K4_Small Shift_DE5%	N=150	0.146373	0.268659	0.294637	0.294028	0.325025	0.388577	0.130855	0.233046	0.262487	0.26114	0.300013	0.345763	-0.0224941	0.00272228	0.0228908	0.0350468	0.0624894	0.164731	0.338093	0.410405	0.420535	0.420804	0.434688	0.474842
K5_Large Shift_DE10%	N=150	0.339148	0.672582	0.672582	0.642656	0.672582	0.672582	0.688458	0.910292	0.910292	0.916718	0.910292	1	0.116212	0.116212	0.116212	0.116212	0.116212	0.116212	0.609116	0.619825	0.625936	0.626079	0.632538	0.647181
K5_Large Shift_DE5%	N=150	0.328623	0.339148	0.339148	0.338332	0.339148	0.339148	0.291732	0.436156	0.436156	0.435894	0.436156	0.688458	0.104642	0.116212	0.116212	0.115269	0.116212	0.12028	0.379979	0.402728	0.409729	0.414382	0.419501	0.476623
K5_Medium Shift_DE10%	N=150	0.333686	0.339148	0.339148	0.339093	0.339148	0.339148	0.291732	0.299703	0.436156	0.398899	0.436156	0.688458	0.0936675	0.116212	0.116212	0.116626	0.116212	0.223629	0.436156	0.436156	0.436156	0.436156	0.436156	0.436156
K5_Medium Shift_DE5%	N=150	0.302017	0.319729	0.328623	0.329637	0.333686	0.394103	0.291732	0.3062	0.436156	0.39224	0.436156	0.436156	0.0642017	0.0977834	0.108733	0.108979	0.118264	0.145476	0.380392	0.436156	0.436156	0.435599	0.436156	0.436156
K5_Small Shift_DE10%	N=150	0.291732	0.307113	0.327671	0.339423	0.368665	0.436156	0.291732	0.310549	0.351026	0.35426	0.392077	0.436156	0.0574087	0.150022	0.183519	0.179328	0.209191	0.256231	0.424957	0.436156	0.436156	0.435708	0.436156	0.436156
K5_Small Shift_DE5%	N=150	0.138724	0.268685	0.283595	0.281463	0.297091	0.345769	0.171325	0.244682	0.276479	0.267454	0.289279	0.31994	-0.014307	0.0299655	0.0570567	0.0588365	0.0842933	0.149914	0.335718	0.381949	0.394103	0.393876	0.412879	0.436156
K6_Large Shift_DE10%	N=150	0.290329	0.552583	0.554186	0.556403	0.555929	0.638605	0.561468	0.561468	0.561468	0.628096	0.73759	1	0.0975983	0.0975983	0.0975983	0.0975983	0.0975983	0.0975983	0.355866	0.380494	0.503514	0.469148	0.507205	0.527415
K6_Large Shift_DE5%	N=150	0.279251	0.290329	0.290329	0.387882	0.552679	0.638605	0.334148	0.334148	0.334148	0.405067	0.561468	0.561468	0.0873371	0.0975983	0.0975983	0.0974864	0.0975983	0.0999295	0.261372	0.285225	0.291437	0.310152	0.315565	0.380494
K6_Medium Shift_DE10%	N=150	0.27644	0.290329	0.290329	0.385178	0.380494	0.638605	0.334148	0.334148	0.334148	0.431181	0.561468	0.561468	0.0776661	0.0975983	0.0975983	0.100787	0.0975983	0.195593	0.380494	0.380494	0.380494	0.381492	0.380494	0.455416
K6_Medium Shift_DE5%	N=150	0.269412	0.274087	0.282509	0.302103	0.349069	0.380494	0.324735	0.331391	0.334148	0.338636	0.341145	0.380494	0.0600456	0.0896589	0.0999295	0.100114	0.109218	0.14483	0.304349	0.380494	0.380494	0.37343	0.380494	0.394835
K6_Small Shift_DE10%	N=150	0.269467	0.326661	0.351702	0.348225	0.373196	0.380494	0.224663	0.328318	0.334148	0.336173	0.34432	0.380494	0.0860072	0.166445	0.196403	0.191266	0.220211	0.262694	0.349069	0.366401	0.373196	0.372991	0.380494	0.380494
K6_Small Shift_DE5%	N=150	0.22941	0.295006	0.309215	0.30703	0.325199	0.356304	0.22217	0.266698	0.30005	0.292586	0.316376	0.34432	0.00670174	0.0651054	0.0914837	0.0901152	0.113273	0.182733	0.33509	0.354334	0.360112	0.359975	0.366401	0.380494
K2_Large Shift_DE10%	N=200	1	1	1	1	1	1	1	1	1	1	1	1	1	1	1	1	1	1	1	1	1	1	1	1
K2_Large Shift_DE5%	N=200	1	1	1	1	1	1	1	1	1	1	1	1	0.70013	0.879105	0.8997	0.90084	0.939047	1	1	1	1	1	1	1
K2_Medium Shift_DE10%	N=200	1	1	1	1	1	1	1	1	1	1	1	1	0.859471	0.938882	0.959211	0.954617	0.979476	1	1	1	1	1	1	1
K2_Medium Shift_DE5%	N=200	0.918809	0.979529	1	0.990202	1	1	0.979476	1	1	0.998771	1	1	-0.0286926	0.233325	0.316761	0.310425	0.380794	0.638768	0.979529	1	1	0.999795	1	1
K2_Small Shift_DE10%	N=200	0.0630012	0.487495	0.554787	0.546385	0.617514	0.767627	0.125418	0.346513	0.437468	0.427952	0.502633	0.731075	-0.0345003	-0.00405795	0.0171025	0.0520783	0.0849775	0.296426	0.620363	0.718572	0.770631	0.77457	0.824736	0.939351
K2_Small Shift_DE5%	N=200	-0.0669005	-0.0137389	0.0176521	0.0374279	0.0657136	0.29589	-0.0458924	-0.00832695	0.0178549	0.0474105	0.0819163	0.310288	-0.0341678	-0.00809372	0.00432678	0.00883218	0.0215324	0.0903987	0.0514684	0.163539	0.199007	0.203023	0.236771	0.369192
K3_Large Shift_DE10%	N=200	0.879758	0.879758	0.879758	0.879758	0.879758	0.879758	1	1	1	1	1	1	0.313793	0.313793	0.313793	0.313793	0.313793	0.313793	0.879758	0.879758	0.879758	0.879758	0.879758	0.879758
K3_Large Shift_DE5%	N=200	0.879758	0.879758	0.879758	0.879758	0.879758	0.879758	0.879758	0.879758	0.879758	0.879758	0.879758	0.879758	0.277956	0.313793	0.313793	0.311192	0.313793	0.320049	0.879758	0.879758	0.879758	0.879758	0.879758	0.879758
K3_Medium Shift_DE10%	N=200	0.879758	0.879758	0.879758	0.879758	0.879758	0.879758	0.879758	0.879758	0.879758	0.879758	0.879758	0.879758	0.260411	0.313793	0.313793	0.311077	0.313793	0.327149	0.879758	0.879758	0.879758	0.879758	0.879758	0.879758
K3_Medium Shift_DE5%	N=200	0.879758	0.879758	0.879758	0.879758	0.879758	0.879758	0.879758	0.879758	0.879758	0.879758	0.879758	0.879758	0.277956	0.313793	0.313793	0.311192	0.313793	0.320049	0.879758	0.879758	0.879758	0.879758	0.879758	0.879758
K3_Small Shift_DE10%	N=200	0.441632	0.539537	0.585267	0.586779	0.638926	0.723237	0.424456	0.455253	0.483531	0.502778	0.53856	0.679289	0.136604	0.245019	0.28421	0.284253	0.330877	0.413518	0.711918	0.746527	0.758495	0.752783	0.758495	0.758495
K3_Small Shift_DE5%	N=200	0.084344	0.272624	0.307882	0.30901	0.352665	0.461036	0.146457	0.247254	0.279441	0.285402	0.32979	0.418124	-0.0235121	-0.00423379	0.0102223	0.0212751	0.0355012	0.131488	0.396712	0.585541	0.613932	0.609398	0.645749	0.723237
K4_Large Shift_DE10%	N=200	0.564031	0.564031	0.564031	0.667003	0.907269	0.907269	1	1	1	1	1	1	0.170301	0.170301	0.170301	0.170301	0.170301	0.170301	0.419431	0.600174	0.622635	0.614088	0.642517	0.708283
K4_Large Shift_DE5%	N=200	0.564031	0.564031	0.564031	0.564031	0.564031	0.564031	0.470745	0.470745	0.470745	0.483207	0.470745	0.907269	0.147677	0.170301	0.170301	0.169129	0.170301	0.174919	0.463475	0.542045	0.573581	0.57224	0.600176	0.675672
K4_Medium Shift_DE10%	N=200	0.564031	0.564031	0.564031	0.564031	0.564031	0.564031	0.470745	0.470745	0.470745	0.476086	0.470745	0.564031	0.158823	0.170301	0.170301	0.169861	0.170301	0.174919	0.564031	0.564031	0.564031	0.583225	0.564031	0.853596
K4_Medium Shift_DE5%	N=200	0.547186	0.564031	0.564031	0.563607	0.564031	0.564031	0.403719	0.465434	0.470745	0.460377	0.470745	0.516056	0.0992328	0.149681	0.161047	0.159513	0.174816	0.204969	0.47023	0.516056	0.531187	0.526574	0.539079	0.564031
K4_Small Shift_DE10%	N=200	0.403719	0.418771	0.436032	0.446197	0.471692	0.531187	0.258933	0.40477	0.411794	0.411962	0.425148	0.482164	0.0968063	0.168206	0.198854	0.202494	0.232138	0.336568	0.404807	0.42191	0.432128	0.434242	0.444583	0.495034
K4_Small Shift_DE5%	N=200	0.110785	0.275808	0.324139	0.310956	0.356969	0.396243	0.129323	0.248226	0.281903	0.278306	0.308601	0.383628	-0.0132768	0.00725703	0.0320606	0.0343447	0.0544476	0.158472	0.405702	0.42191	0.428472	0.429483	0.436032	0.476079
K5_Large Shift_DE10%	N=200	0.340492	0.6739	0.6739	0.662326	0.6739	0.6739	0.689741	0.91078	0.91078	0.932659	1	1	0.116829	0.116829	0.116829	0.116829	0.116829	0.116829	0.614546	0.627513	0.632391	0.63356	0.63754	0.654577
K5_Large Shift_DE5%	N=200	0.336385	0.340492	0.340492	0.388709	0.340492	0.689741	0.43763	0.43763	0.43763	0.47864	0.43763	0.689741	0.10807	0.116829	0.116829	0.116599	0.116829	0.121619	0.39275	0.413848	0.420638	0.423747	0.43021	0.497435
K5_Medium Shift_DE10%	N=200	0.340492	0.340492	0.340492	0.343897	0.340492	0.681035	0.43763	0.43763	0.43763	0.503011	0.562096	0.689741	0.10807	0.116829	0.116829	0.116982	0.116829	0.123712	0.482201	0.519144	0.527655	0.526767	0.535843	0.55603
K5_Medium Shift_DE5%	N=200	0.303488	0.328843	0.336385	0.334018	0.340492	0.43763	0.293173	0.43763	0.43763	0.40783	0.43763	0.43763	0.069212	0.102622	0.112879	0.112305	0.121619	0.150016	0.373337	0.391149	0.402163	0.412544	0.43763	0.43763
K5_Small Shift_DE10%	N=200	0.303351	0.309882	0.362305	0.368094	0.422947	0.43763	0.293173	0.299398	0.363833	0.363493	0.428638	0.43763	0.0833733	0.151227	0.192483	0.188133	0.220181	0.273963	0.429214	0.43763	0.43763	0.437546	0.43763	0.43763
K5_Small Shift_DE5%	N=200	0.264116	0.288753	0.298387	0.299207	0.309633	0.340848	0.198722	0.283606	0.295735	0.29432	0.304302	0.34609	-0.00940046	0.0398221	0.0684549	0.0636043	0.0875687	0.143291	0.388222	0.412329	0.42105	0.418308	0.429214	0.43763
K6_Large Shift_DE10%	N=200	0.291815	0.556371	0.557706	0.553931	0.557706	0.640265	0.56324	0.739151	0.816782	0.796261	0.925141	1	0.0982343	0.0982343	0.0982343	0.0982343	0.0982343	0.0982343	0.349874	0.367388	0.382193	0.43858	0.51463	0.526386
K6_Large Shift_DE5%	N=200	0.283219	0.291039	0.291815	0.414505	0.555366	0.640265	0.335751	0.335751	0.56324	0.494993	0.56324	0.56324	0.0904549	0.0982343	0.0982343	0.0979752	0.0982343	0.0999723	0.286357	0.29686	0.30205	0.315297	0.311158	0.382193
K6_Medium Shift_DE10%	N=200	0.36652	0.540991	0.555473	0.560221	0.640265	0.640265	0.335751	0.56324	0.56324	0.508643	0.56324	0.56324	0.0904549	0.0982343	0.0982343	0.100187	0.0982343	0.172092	0.33559	0.375496	0.382193	0.38371	0.389944	0.4448
K6_Medium Shift_DE5%	N=200	0.271182	0.276845	0.285842	0.306683	0.351578	0.382193	0.326886	0.335751	0.335751	0.341833	0.340681	0.382193	0.0690946	0.0958632	0.101963	0.10283	0.109498	0.136827	0.309366	0.349694	0.363934	0.365349	0.382193	0.415965
K6_Small Shift_DE10%	N=200	0.326469	0.328828	0.35749	0.354694	0.382193	0.382193	0.326469	0.33183	0.335751	0.340728	0.346976	0.376687	0.0870686	0.160376	0.202268	0.19436	0.22705	0.277709	0.35749	0.36652	0.371462	0.372828	0.376687	0.382193
K6_Small Shift_DE5%	N=200	0.283313	0.318954	0.327517	0.324797	0.332894	0.349267	0.22461	0.293606	0.320948	0.307446	0.330004	0.35749	0.018978	0.0787787	0.0998682	0.100138	0.128413	0.168164	0.346099	0.35749	0.36652	0.364408	0.371462	0.382193
K2_Large Shift_DE10%	N=50	1	1	1	1	1	1	1	1	1	1	1	1	1	1	1	1	1	1	1	1	1	1	1	1
K2_Large Shift_DE5%	N=50	0.917923	1	1	0.995919	1	1	1	1	1	1	1	1	0.107133	0.68616	0.838306	0.805505	0.918701	1	0.697936	1	1	0.973448	1	1
K2_Medium Shift_DE10%	N=50	0.917923	1	1	0.996732	1	1	0.917923	1	1	0.995927	1	1	0.68616	0.917923	0.918701	0.926246	1	1	0.918701	1	1	0.987805	1	1
K2_Medium Shift_DE5%	N=50	0.507135	0.838306	0.84136	0.855913	0.918701	1	0.613497	0.84	0.917923	0.89764	1	1	-0.04	0.0904064	0.229721	0.265853	0.422316	0.84	0.301465	0.508972	0.631579	0.619292	0.697936	1
K2_Small Shift_DE10%	N=50	-0.0837696	0.0133817	0.147332	0.235577	0.449049	0.918701	-0.0736196	0.0281912	0.182239	0.232314	0.396353	0.69594	-0.0667485	-0.0106131	0.0541031	0.082157	0.16	0.366135	0.176471	0.348837	0.45098	0.414493	0.466169	0.631579
K2_Small Shift_DE5%	N=50	-0.0837696	-0.0311615	-0.0105871	0.0117976	0.0364546	0.426901	-0.0837696	-0.0167804	0.0202751	0.0407583	0.0647754	0.333333	-0.0736196	-0.019731	-0.00653595	0.0114548	0.0196078	0.28822	-0.0196078	0.0510417	0.0865318	0.110013	0.15298	0.348837
K3_Large Shift_DE10%	N=50	0.877805	0.877805	0.877805	0.877805	0.877805	0.877805	0.877805	0.877805	0.877805	0.877805	0.877805	0.877805	0.309859	0.309859	0.309859	0.309859	0.309859	0.309859	0.877805	0.877805	0.877805	0.877805	0.877805	0.877805
K3_Large Shift_DE5%	N=50	0.877805	0.877805	0.877805	0.877805	0.877805	0.877805	0.814603	0.877805	0.877805	0.875909	0.877805	0.877805	0.111551	0.309859	0.309859	0.297688	0.309859	0.338803	0.877805	0.877805	0.877805	0.877805	0.877805	0.877805
K3_Medium Shift_DE10%	N=50	0.69891	0.877805	0.877805	0.874788	0.877805	0.877805	0.814603	0.877805	0.877805	0.862637	0.877805	0.877805	0.111551	0.309859	0.309859	0.304736	0.309859	0.338803	0.877805	0.877805	0.877805	0.877805	0.877805	0.877805
K3_Medium Shift_DE5%	N=50	0.877805	0.877805	0.877805	0.877805	0.877805	0.877805	0.814603	0.877805	0.877805	0.875909	0.877805	0.877805	0.111551	0.309859	0.309859	0.297688	0.309859	0.338803	0.877805	0.877805	0.877805	0.877805	0.877805	0.877805
K3_Small Shift_DE10%	N=50	0.201211	0.450102	0.517636	0.510508	0.585934	0.706292	0.279677	0.390223	0.439773	0.441419	0.488123	0.662431	-0.0246562	0.0826238	0.179793	0.188112	0.271653	0.479369	0.387131	0.588153	0.662431	0.634941	0.706292	0.753769
K3_Small Shift_DE5%	N=50	-0.0501439	0.0658237	0.222171	0.197527	0.305197	0.517636	-0.0443896	0.116577	0.211428	0.204145	0.30364	0.462479	-0.036659	-0.0149746	0.00954149	0.0242298	0.0469244	0.171393	0.0249246	0.154195	0.229817	0.244411	0.30511	0.48314
K4_Large Shift_DE10%	N=50	0.554913	0.554913	0.554913	0.554913	0.554913	0.554913	0.461538	0.461538	0.461538	0.461538	0.461538	0.461538	0.165138	0.165138	0.165138	0.165138	0.165138	0.165138	-0.027671	0.554913	0.554913	0.549394	0.554913	0.570254
K4_Large Shift_DE5%	N=50	0.554913	0.554913	0.554913	0.554913	0.554913	0.554913	0.390879	0.461538	0.461538	0.464044	0.461538	0.554913	0.084181	0.165138	0.165138	0.159246	0.165138	0.174386	0.398874	0.464571	0.490998	0.490779	0.521173	0.554913
K4_Medium Shift_DE10%	N=50	0.521173	0.554913	0.554913	0.553901	0.554913	0.554913	0.399266	0.461538	0.461538	0.468453	0.461538	0.554913	0.122017	0.165138	0.165138	0.164896	0.165138	0.227182	0.442041	0.521173	0.521173	0.527048	0.554913	0.554913
K4_Medium Shift_DE5%	N=50	0.379991	0.464571	0.490998	0.492375	0.529608	0.554913	0.253807	0.37525	0.409123	0.401077	0.440686	0.521173	0.0234192	0.084181	0.165138	0.134133	0.165138	0.261427	0.390879	0.409123	0.423529	0.432645	0.464571	0.521173
K4_Small Shift_DE10%	N=50	0.219367	0.362256	0.396072	0.39755	0.423529	0.554913	0.205198	0.321631	0.355242	0.359463	0.396772	0.521173	-0.00469885	0.084181	0.139858	0.145966	0.187668	0.350983	0.339995	0.398874	0.409123	0.415759	0.423529	0.490998
K4_Small Shift_DE5%	N=50	-0.0070277	0.254238	0.298547	0.285654	0.347765	0.442041	0.0587425	0.205032	0.256697	0.249461	0.300042	0.399266	-0.0346006	-0.00844674	0.0278386	0.0374722	0.0620835	0.176963	0.0473956	0.191362	0.266238	0.261623	0.331294	0.442041
K5_Large Shift_DE10%	N=50	0.328024	0.328024	0.328024	0.328024	0.328024	0.328024	0.279811	0.423892	0.423892	0.466926	0.487325	0.677625	0.111171	0.111171	0.111171	0.111171	0.111171	0.111171	0.28783	0.423892	0.423892	0.428648	0.423892	0.661469
K5_Large Shift_DE5%	N=50	0.328024	0.328024	0.328024	0.328024	0.328024	0.328024	0.279811	0.28881	0.333674	0.348054	0.423892	0.423892	0.0304004	0.111171	0.111171	0.10844	0.111171	0.111171	0.215608	0.303794	0.33473	0.336094	0.362177	0.423892
K5_Medium Shift_DE10%	N=50	0.299767	0.328024	0.328024	0.328219	0.328024	0.423892	0.279811	0.289307	0.333674	0.354838	0.423892	0.423892	0.0791189	0.111171	0.111171	0.111321	0.111171	0.160289	0.390857	0.423892	0.423892	0.423562	0.423892	0.423892
K5_Medium Shift_DE5%	N=50	0.25269	0.299767	0.311976	0.315883	0.328024	0.423892	0.208085	0.28255	0.310093	0.317127	0.358879	0.423892	0.0304004	0.0791189	0.111171	0.0992731	0.11694	0.203239	0.269643	0.338031	0.362177	0.360255	0.390857	0.423892
K5_Small Shift_DE10%	N=50	0.234412	0.291646	0.311976	0.317501	0.334763	0.423892	0.160289	0.278032	0.293791	0.300025	0.331428	0.390857	0.0304004	0.109779	0.141201	0.145905	0.180515	0.333674	0.338031	0.390857	0.390857	0.399411	0.423892	0.423892
K5_Small Shift_DE5%	N=50	0.122375	0.233539	0.267755	0.261472	0.301402	0.423892	0.0384894	0.196377	0.231797	0.23143	0.266404	0.348175	-0.0212703	0.0130741	0.036548	0.0434527	0.0757737	0.149112	0.127538	0.239537	0.278313	0.273253	0.305736	0.390857
K6_Large Shift_DE10%	N=50	0.278027	0.278027	0.278027	0.299439	0.278027	0.572888	0.311927	0.320828	0.345535	0.416306	0.546524	0.56071	0.0923994	0.0923994	0.0923994	0.0923994	0.0923994	0.0923994	0.366344	0.366344	0.366344	0.393296	0.366344	0.540951
K6_Large Shift_DE5%	N=50	0.278027	0.278027	0.278027	0.278027	0.278027	0.278027	0.215671	0.313338	0.320828	0.327322	0.345535	0.366344	0.0643155	0.0923994	0.0923994	0.0918377	0.0923994	0.0923994	0.144959	0.204192	0.235038	0.245896	0.272887	0.366344
K6_Medium Shift_DE10%	N=50	0.258232	0.278027	0.278027	0.306884	0.366344	0.366344	0.207922	0.320828	0.325165	0.333322	0.366344	0.366344	0.0643155	0.0923994	0.0923994	0.092934	0.0923994	0.175686	0.366344	0.366344	0.366344	0.366344	0.366344	0.366344
K6_Medium Shift_DE5%	N=50	0.254797	0.265039	0.269475	0.283716	0.292245	0.366344	0.207922	0.261821	0.313338	0.297219	0.329502	0.366344	0.0413917	0.071535	0.0923994	0.0878321	0.0923994	0.166919	0.302565	0.329502	0.345535	0.344271	0.366344	0.366344
K6_Small Shift_DE10%	N=50	0.245856	0.279478	0.297607	0.29796	0.317108	0.366344	0.209591	0.281474	0.292954	0.291954	0.313338	0.366344	0.0232676	0.114167	0.149054	0.151192	0.184365	0.289203	0.311927	0.345535	0.345535	0.351306	0.366344	0.366344
K6_Small Shift_DE5%	N=50	0.160468	0.249391	0.27349	0.271634	0.302565	0.366344	0.115089	0.227115	0.262163	0.253985	0.285599	0.320828	-0.0194843	0.0253359	0.0575299	0.061503	0.0930721	0.205931	0.176961	0.273321	0.292649	0.291854	0.311069	0.366344

## Sheet: Table S3
Table S3: Summary Statistics of Adjusted Rand Index: G=1000 and Zero Shift in Dispersion
		GMM Raw						GMM Log						GMM Blom						NBMB
Scenario	Sample Size	Min.	1st Qu.	Median	Mean	3rd Qu.	Max.	Min.	1st Qu.	Median	Mean	3rd Qu.	Max.	Min.	1st Qu.	Median	Mean	3rd Qu.	Max.	Min.	1st Qu.	Median	Mean	3rd Qu.	Max.
K2_Large Shift_DE10%	N=100	1	1	1	1	1	1	1	1	1	1	1	1	0.346903	0.691755	0.800763	0.778327	0.878681	1	1	1	1	1	1	1
K2_Large Shift_DE5%	N=100	0.166857	1	1	0.986778	1	1	1	1	1	1	1	1	0.0315481	0.357119	0.441009	0.451717	0.563308	0.839432	1	1	1	1	1	1
K2_Medium Shift_DE10%	N=100	0.654187	0.880493	0.958955	0.920509	0.95916	1	0.842623	0.958955	1	0.972414	1	1	-0.0376417	0.0284714	0.188276	0.186489	0.306174	0.586629	0.95916	1	1	0.998775	1	1
K2_Medium Shift_DE5%	N=100	-0.0741784	0.0758061	0.243536	0.246155	0.41452	0.656473	-0.041842	0.283159	0.381742	0.364923	0.491511	0.662141	-0.0519017	-0.00558776	0.015307	0.0465723	0.0811813	0.311424	0.107541	0.513208	0.634191	0.62659	0.73463	0.919332
K2_Small Shift_DE10%	N=100	-0.0790875	-0.0231925	-0.00868078	0.0108576	0.0118458	0.299332	-0.0604069	-0.0143511	0.00403295	0.0355482	0.0697742	0.294452	-0.0519017	-0.00745894	0.00643058	0.0224501	0.0370461	0.234588	0.0235827	0.121292	0.168691	0.178347	0.228188	0.377267
K2_Small Shift_DE5%	N=100	-0.0619469	-0.0181939	-0.00706689	0.00117591	0.0145486	0.107977	-0.0548662	-0.0108366	-7.38e-05	0.00777668	0.017582	0.108243	-0.0436898	-0.0111212	0.00146708	0.00807187	0.0166105	0.140496	-0.0125184	0	0.0231045	0.0344412	0.0487795	0.264156
K3_Large Shift_DE10%	N=100	0.847407	0.879121	0.879121	0.878169	0.879121	0.879121	0.879121	0.879121	0.879121	0.879121	0.879121	0.879121	0.112976	0.276722	0.3125	0.284347	0.3125	0.318652	0.879121	0.879121	0.879121	0.879121	0.879121	0.879121
K3_Large Shift_DE5%	N=100	0.847407	0.879121	0.879121	0.878804	0.879121	0.879121	0.318652	0.879121	0.879121	0.837075	0.879121	0.879121	-0.025641	0.200013	0.241956	0.226754	0.276722	0.333508	0.25571	0.879121	0.879121	0.848642	0.879121	0.879121
K3_Medium Shift_DE10%	N=100	0.847407	0.879121	0.879121	0.874047	0.879121	0.879121	0.3125	0.816559	0.847407	0.804071	0.879121	0.879121	-0.0426087	0.130535	0.184661	0.18935	0.248961	0.385771	0.847407	0.879121	0.879121	0.878169	0.879121	0.879121
K3_Medium Shift_DE5%	N=100	0.847407	0.879121	0.879121	0.878804	0.879121	0.879121	0.318652	0.879121	0.879121	0.837075	0.879121	0.879121	-0.025641	0.200013	0.241956	0.226754	0.276722	0.333508	0.25571	0.879121	0.879121	0.848642	0.879121	0.879121
K3_Small Shift_DE10%	N=100	-0.0384	0.138675	0.229343	0.218901	0.303513	0.416029	0.0174611	0.193632	0.25896	0.257022	0.334089	0.43863	-0.0275973	-0.00272131	0.024296	0.0401983	0.0650146	0.340794	0.410829	0.533878	0.573812	0.570812	0.610909	0.693764
K3_Small Shift_DE5%	N=100	-0.0435451	-0.0143643	0.0125439	0.0264536	0.0601313	0.166065	-0.0365301	-0.00797436	0.0130873	0.0467822	0.0783903	0.284848	-0.0275973	-0.0108603	0.0035786	0.0138358	0.0295403	0.1376	-0.0110294	0.0926012	0.168564	0.172267	0.232126	0.523633
K4_Large Shift_DE10%	N=100	0.54407	0.561064	0.561064	0.560724	0.561064	0.561064	0.467742	0.90625	0.90625	0.860704	0.90625	1	0.105063	0.146107	0.168605	0.159228	0.168605	0.19237	0.54407	0.561064	0.561064	0.560384	0.561064	0.561064
K4_Large Shift_DE5%	N=100	0.561064	0.561064	0.561064	0.561064	0.561064	0.561064	0.399475	0.467742	0.467742	0.461192	0.467742	0.527929	0.0529696	0.115203	0.127295	0.132906	0.150698	0.181708	0.498297	0.527929	0.54407	0.545206	0.561064	0.561064
K4_Medium Shift_DE10%	N=100	0.399985	0.561064	0.561064	0.549632	0.561064	0.561064	0.399475	0.457185	0.467742	0.457251	0.467742	0.54407	0.0242271	0.109913	0.135349	0.135118	0.166049	0.243607	0.399966	0.440582	0.472337	0.473651	0.498297	0.561064
K4_Medium Shift_DE5%	N=100	0.346473	0.411021	0.445242	0.45644	0.498297	0.561064	0.268642	0.399966	0.411957	0.411998	0.431425	0.512664	-0.0233085	0.0558209	0.0858569	0.0833676	0.105136	0.206308	0.399475	0.412164	0.431967	0.437139	0.452837	0.527929
K4_Small Shift_DE10%	N=100	0.057443	0.25749	0.318232	0.302427	0.354782	0.424355	0.150698	0.237917	0.293178	0.284825	0.34	0.407356	-0.0118664	0.0121901	0.0444267	0.0506926	0.0830396	0.137421	0.372468	0.401451	0.407593	0.40951	0.413561	0.472337
K4_Small Shift_DE5%	N=100	-0.0333214	0.00647017	0.0501709	0.0642009	0.119739	0.23286	-0.0280733	0.0569015	0.104273	0.0999768	0.148309	0.265392	-0.0277274	-0.00565479	0.00428542	0.0163439	0.0319961	0.103971	0.10913	0.247864	0.291247	0.284164	0.326928	0.401506
K5_Large Shift_DE10%	N=100	0.328278	0.336429	0.336429	0.367978	0.336429	0.650503	0.43317	0.43317	0.550205	0.561104	0.685845	0.909295	0.0427791	0.0979443	0.11497	0.108192	0.11497	0.117734	0.50742	0.596915	0.622567	0.623497	0.650978	0.715818
K5_Large Shift_DE5%	N=100	0.336429	0.336429	0.336429	0.336429	0.336429	0.336429	0.288819	0.29626	0.43317	0.39352	0.43317	0.43317	0.0224121	0.0803227	0.0979443	0.0892994	0.100733	0.12627	0.43317	0.43317	0.43317	0.43317	0.43317	0.43317
K5_Medium Shift_DE10%	N=100	0.298322	0.314743	0.336429	0.340058	0.336429	0.43317	0.288819	0.43317	0.43317	0.40498	0.43317	0.43317	0.0224121	0.0822512	0.104508	0.0998059	0.117734	0.145981	0.43317	0.43317	0.43317	0.43317	0.43317	0.43317
K5_Medium Shift_DE5%	N=100	0.298322	0.299564	0.309344	0.313048	0.321039	0.372554	0.288819	0.293608	0.343845	0.349278	0.398693	0.43317	-0.0113131	0.0480234	0.0713964	0.0730427	0.0985629	0.149718	0.400742	0.43317	0.43317	0.428839	0.43317	0.43317
K5_Small Shift_DE10%	N=100	0.246179	0.285016	0.298878	0.302952	0.316019	0.416438	0.154982	0.271062	0.290968	0.289478	0.308025	0.400742	-0.0133798	0.0238474	0.0519933	0.0546938	0.08072	0.194017	0.340858	0.383996	0.39916	0.399631	0.415354	0.43317
K5_Small Shift_DE5%	N=100	0.00606415	0.0972163	0.142578	0.141522	0.18819	0.286061	0.0681258	0.137563	0.166633	0.169823	0.208308	0.310981	-0.0169685	0.00446308	0.0217845	0.0274305	0.0465271	0.159963	0.231718	0.295415	0.317917	0.316103	0.340658	0.386106
K6_Large Shift_DE10%	N=100	0.276031	0.287324	0.287324	0.376504	0.549691	0.635221	0.3309	0.557862	0.557862	0.568308	0.557862	0.771055	0.0550625	0.0963173	0.0963173	0.0919066	0.0963173	0.105255	0.377052	0.526409	0.637946	0.582272	0.66744	0.720155
K6_Large Shift_DE5%	N=100	0.287324	0.287324	0.287324	0.287324	0.287324	0.287324	0.321223	0.3309	0.3309	0.334948	0.3309	0.377052	0.0338001	0.0675231	0.0812604	0.0821202	0.0963173	0.102052	0.356566	0.377052	0.377052	0.375668	0.377052	0.377052
K6_Medium Shift_DE10%	N=100	0.265849	0.271889	0.287324	0.318099	0.377052	0.377052	0.321223	0.32686	0.3309	0.33468	0.3309	0.377052	0.0338001	0.0812604	0.0963173	0.0915291	0.101641	0.135275	0.321223	0.356566	0.366235	0.365583	0.377052	0.377052
K6_Medium Shift_DE5%	N=100	0.265849	0.266769	0.273645	0.287838	0.294132	0.377052	0.308151	0.323682	0.330226	0.330282	0.3309	0.366235	0.0171306	0.0561588	0.0746173	0.0751555	0.0945208	0.167857	0.321576	0.348056	0.356566	0.358605	0.366235	0.377052
K6_Small Shift_DE10%	N=100	0.26296	0.31103	0.321426	0.320785	0.333818	0.356566	0.185769	0.293601	0.321576	0.307457	0.32686	0.356566	0.000366607	0.0498782	0.0839121	0.0832038	0.116412	0.167386	0.316768	0.325729	0.329551	0.332687	0.334545	0.377052
K6_Small Shift_DE5%	N=100	0.059327	0.190544	0.242706	0.229024	0.270449	0.34481	0.135337	0.222864	0.240699	0.237865	0.262603	0.333818	-0.0196302	0.00857772	0.0407637	0.0412752	0.0647174	0.158478	0.275324	0.316768	0.325729	0.324916	0.334545	0.348056
K2_Large Shift_DE10%	N=150	0.972635	1	1	0.999453	1	1	1	1	1	1	1	1	0.390404	0.885936	0.919007	0.903844	0.972635	1	0.339887	1	1	0.987209	1	1
K2_Large Shift_DE5%	N=150	0.972728	1	1	0.999455	1	1	1	1	1	1	1	1	0.153345	0.414628	0.530521	0.530234	0.643866	0.892553	1	1	1	1	1	1
K2_Medium Shift_DE10%	N=150	0.893604	0.972728	1	0.990501	1	1	0.94554	1	1	0.996179	1	1	-0.0151642	0.112926	0.194722	0.217872	0.328933	0.555581	1	1	1	1	1	1
K2_Medium Shift_DE5%	N=150	-0.0719424	0.185848	0.331037	0.301621	0.436803	0.76773	-0.0679127	0.293385	0.466459	0.465716	0.649561	0.892148	-0.0529643	-0.00235177	0.034265	0.0611849	0.0963948	0.323435	0.593871	0.818384	0.868105	0.870217	0.945909	1
K2_Small Shift_DE10%	N=150	-0.0557049	-0.0148568	0.00154327	0.0161923	0.0311244	0.167272	-0.0519197	-0.0149271	0.00341025	0.0379868	0.0588836	0.308674	-0.0443889	-0.00688718	-0.000571079	0.0201293	0.0348919	0.244925	0.00354524	0.166051	0.232384	0.235854	0.308429	0.495146
K2_Small Shift_DE5%	N=150	-0.0672172	-0.0112119	-0.00485904	0.000426242	0.00807279	0.162137	-0.0707875	-0.00907483	-0.00283665	0.0142147	0.0299505	0.138733	-0.0421841	-0.00804432	0.0023581	0.0125937	0.0228372	0.151564	-0.00806661	0.00298089	0.0291313	0.0376941	0.0656642	0.200455
K3_Large Shift_DE10%	N=150	0.85838	0.879547	0.879547	0.879336	0.879547	0.879547	0.879547	0.879547	0.879547	0.883161	0.879547	1	0.24273	0.289375	0.313364	0.295828	0.313364	0.337398	0.879547	0.879547	0.879547	0.879547	0.879547	0.879547
K3_Large Shift_DE5%	N=150	0.879547	0.879547	0.879547	0.879547	0.879547	0.879547	0.313364	0.879547	0.879547	0.853024	0.879547	0.879547	0.0934413	0.207859	0.24273	0.237047	0.268658	0.326652	0.262447	0.28876	0.879547	0.68821	0.879547	0.879547
K3_Medium Shift_DE10%	N=150	0.85838	0.879547	0.879547	0.879336	0.879547	0.879547	0.343341	0.879547	0.879547	0.860254	0.879547	0.879547	0.0738784	0.197608	0.232196	0.228522	0.266388	0.384624	0.328401	0.879547	0.879547	0.845796	0.879547	0.879547
K3_Medium Shift_DE5%	N=150	0.879547	0.879547	0.879547	0.879547	0.879547	0.879547	0.313364	0.879547	0.879547	0.853024	0.879547	0.879547	0.0934413	0.207859	0.24273	0.237047	0.268658	0.326652	0.262447	0.28876	0.879547	0.68821	0.879547	0.879547
K3_Small Shift_DE10%	N=150	-0.033969	0.218327	0.290635	0.280958	0.359894	0.573536	-0.0193278	0.273139	0.371801	0.341915	0.408785	0.538997	-0.0284261	-0.00099731	0.0225374	0.0341307	0.0565069	0.219428	0.424187	0.559312	0.604332	0.591772	0.628637	0.68215
K3_Small Shift_DE5%	N=150	-0.0419514	-0.00686612	0.00575405	0.0256665	0.0381566	0.185912	-0.0418426	-0.00557721	0.0186524	0.0475385	0.0987461	0.202229	-0.0275885	-0.00811084	0.00120662	0.0100718	0.0239329	0.0980947	0.0411291	0.222623	0.269297	0.271258	0.320777	0.502794
K4_Large Shift_DE10%	N=150	0.551694	0.56305	0.56305	0.569814	0.56305	0.906933	0.469751	0.906933	0.906933	0.909274	0.906933	1	0.125891	0.156784	0.169739	0.164859	0.169739	0.172676	0.551694	0.56305	0.56305	0.562823	0.56305	0.56305
K4_Large Shift_DE5%	N=150	0.56305	0.56305	0.56305	0.56305	0.56305	0.56305	0.404315	0.469751	0.469751	0.47125	0.469751	0.906933	0.0754294	0.125891	0.142979	0.143167	0.157533	0.176039	0.519895	0.540712	0.551694	0.550451	0.56305	0.56305
K4_Medium Shift_DE10%	N=150	0.455975	0.56305	0.56305	0.560957	0.56305	0.56305	0.41671	0.469751	0.469751	0.469138	0.469751	0.519895	0.0714402	0.124056	0.150381	0.146225	0.169744	0.22671	0.402248	0.434228	0.464879	0.46173	0.483031	0.540712
K4_Medium Shift_DE5%	N=150	0.402248	0.465238	0.510074	0.49795	0.540712	0.56305	0.402446	0.4236	0.445174	0.442926	0.462685	0.469751	-0.0102536	0.0752841	0.0942241	0.095712	0.12409	0.21725	0.402248	0.407846	0.418143	0.423587	0.434688	0.491636
K4_Small Shift_DE10%	N=150	0.0955762	0.356834	0.385712	0.370137	0.402298	0.459731	0.136528	0.2994	0.370215	0.34538	0.400484	0.446337	-0.0299672	0.0107945	0.0451003	0.0518509	0.0916375	0.188463	0.385533	0.402936	0.404315	0.407881	0.410993	0.440293
K4_Small Shift_DE5%	N=150	-0.0292322	0.0234248	0.0815095	0.0759604	0.115256	0.23121	-0.013124	0.0690904	0.120707	0.122429	0.173205	0.311704	-0.0183424	-0.00547288	0.00406792	0.0155866	0.0243856	0.106326	0.247204	0.327383	0.355453	0.34972	0.371947	0.413333
K5_Large Shift_DE10%	N=150	0.328623	0.339148	0.339148	0.45305	0.649326	0.688458	0.529451	0.688458	0.910292	0.840197	0.910292	1	0.0734584	0.104642	0.116212	0.112014	0.116212	0.122974	0.552719	0.63648	0.657379	0.660029	0.68595	0.750012
K5_Large Shift_DE5%	N=150	0.328623	0.339148	0.339148	0.338348	0.339148	0.339148	0.292633	0.436156	0.436156	0.440474	0.436156	0.688458	0.055495	0.0832766	0.0936675	0.0950271	0.104642	0.118029	0.436156	0.436156	0.436156	0.452929	0.436156	0.629575
K5_Medium Shift_DE10%	N=150	0.301666	0.328623	0.333686	0.349127	0.339148	0.436156	0.291732	0.436156	0.436156	0.419064	0.436156	0.436156	0.0473269	0.0936675	0.106952	0.105013	0.117243	0.148273	0.436156	0.436156	0.436156	0.525589	0.436156	0.860561
K5_Medium Shift_DE5%	N=150	0.301666	0.304198	0.3096	0.317629	0.323968	0.403923	0.291732	0.32685	0.412757	0.385786	0.424203	0.436156	0.0218582	0.0626083	0.080678	0.0792907	0.0956057	0.166897	0.412757	0.424203	0.436156	0.431425	0.436156	0.436156
K5_Small Shift_DE10%	N=150	0.298459	0.326044	0.345467	0.345511	0.362763	0.424957	0.279388	0.300316	0.32685	0.333482	0.362332	0.424957	-0.0104977	0.0436901	0.0726966	0.0696449	0.0920669	0.194324	0.354929	0.391385	0.402036	0.402307	0.412879	0.436156
K5_Small Shift_DE5%	N=150	0.0275224	0.17201	0.224146	0.206359	0.257051	0.327671	0.0763871	0.216401	0.244935	0.235022	0.267954	0.304282	-0.0177873	-0.000344062	0.019402	0.0255939	0.0482298	0.103325	0.295871	0.320942	0.335912	0.337486	0.348741	0.402036
K6_Large Shift_DE10%	N=150	0.279251	0.290329	0.499478	0.459039	0.556261	0.638605	0.561468	0.561468	0.561468	0.666583	0.815702	0.924641	0.0776661	0.0873371	0.0975983	0.0946595	0.0975983	0.102713	0.532212	0.68902	0.709816	0.700646	0.722238	0.747467
K6_Large Shift_DE5%	N=150	0.270785	0.290329	0.290329	0.317634	0.290329	0.629879	0.325094	0.334148	0.334148	0.39305	0.561468	0.561468	0.0425546	0.0685731	0.0873371	0.0816283	0.090352	0.109684	0.354334	0.373196	0.376845	0.375109	0.380494	0.380494
K6_Medium Shift_DE10%	N=150	0.27644	0.380494	0.380494	0.380828	0.380494	0.614574	0.327283	0.334148	0.561468	0.470248	0.561468	0.561468	0.052071	0.0873371	0.0975983	0.0955372	0.105961	0.126546	0.324874	0.34432	0.360112	0.389412	0.373196	0.7388
K6_Medium Shift_DE5%	N=150	0.269412	0.274087	0.325252	0.324278	0.373196	0.380494	0.324874	0.3291	0.333659	0.333589	0.334148	0.366401	0.0377307	0.0677708	0.0781894	0.078518	0.0896589	0.138136	0.324735	0.33317	0.34432	0.34496	0.354334	0.380494
K6_Small Shift_DE10%	N=150	0.274778	0.333113	0.34432	0.344069	0.354827	0.380494	0.268631	0.320055	0.32573	0.323273	0.3291	0.354334	0.0151363	0.0720056	0.104367	0.0998465	0.128863	0.184748	0.324735	0.325514	0.327283	0.330692	0.33317	0.360112
K6_Small Shift_DE5%	N=150	0.150862	0.277342	0.291185	0.289565	0.304842	0.331074	0.197051	0.271875	0.288265	0.284013	0.30423	0.335797	-0.0127421	0.023918	0.0496476	0.0480773	0.073363	0.124462	0.30684	0.32164	0.326661	0.326757	0.331074	0.350233
K2_Large Shift_DE10%	N=200	0.979476	1	1	0.999795	1	1	1	1	1	1	1	1	0.839981	0.938882	0.959104	0.959739	0.979476	1	1	1	1	1	1	1
K2_Large Shift_DE5%	N=200	1	1	1	1	1	1	1	1	1	1	1	1	1	1	1	1	1	1	1	1	1	1	1	1
K2_Medium Shift_DE10%	N=200	0.979529	1	1	0.998976	1	1	0.979476	1	1	0.99959	1	1	-0.0369893	0.179244	0.283923	0.284463	0.376876	0.80378	1	1	1	1	1	1
K2_Medium Shift_DE5%	N=200	-0.0458924	0.232149	0.392667	0.416502	0.58515	0.919033	0.125692	0.584663	0.860475	0.744475	0.919246	0.979529	-0.0618354	-0.00802255	0.0217857	0.046831	0.0850699	0.209872	0.770208	0.959184	0.979476	0.96414	0.979529	1
K2_Small Shift_DE10%	N=200	-0.058328	-0.00969477	0.00692682	0.0245481	0.0436329	0.211068	-0.0669485	-0.00502204	0.0293941	0.0513572	0.089989	0.333255	-0.0354937	-0.0072771	-0.000117267	0.00879974	0.0193608	0.118714	0.080088	0.244297	0.292811	0.309829	0.380015	0.588852
K2_Small Shift_DE5%	N=200	-0.0434877	-0.0146992	-0.00435162	-0.00174288	0.00355556	0.0677527	-0.0516913	-0.00991215	-0.00306593	0.00601829	0.0118682	0.134783	-0.0332218	-0.00859543	-0.0037686	0.000939452	0.00561671	0.073091	-0.00604293	0.00387975	0.0229051	0.0311871	0.0531904	0.12591
K3_Large Shift_DE10%	N=200	0.879758	0.879758	0.879758	0.879758	0.879758	0.879758	1	1	1	1	1	1	0.226068	0.29575	0.313793	0.302186	0.313793	0.320049	0.879758	0.879758	0.879758	0.879758	0.879758	0.879758
K3_Large Shift_DE5%	N=200	0.879758	0.879758	0.879758	0.879758	0.879758	0.879758	0.879758	0.879758	0.879758	0.880961	0.879758	1	0.160359	0.226068	0.254128	0.252908	0.28482	0.323493	0.26121	0.879758	0.879758	0.808916	0.879758	0.879758
K3_Medium Shift_DE10%	N=200	0.879758	0.879758	0.879758	0.879758	0.879758	0.879758	0.323493	0.879758	0.879758	0.851576	0.879758	0.879758	0.0941798	0.189696	0.239116	0.230176	0.271477	0.317972	0.879758	0.879758	0.879758	0.879758	0.879758	0.879758
K3_Medium Shift_DE5%	N=200	0.879758	0.879758	0.879758	0.879758	0.879758	0.879758	0.879758	0.879758	0.879758	0.880961	0.879758	1	0.160359	0.226068	0.254128	0.252908	0.28482	0.323493	0.26121	0.879758	0.879758	0.808916	0.879758	0.879758
K3_Small Shift_DE10%	N=200	0.0724374	0.366966	0.42655	0.412039	0.475097	0.596042	0.203932	0.415136	0.451884	0.445295	0.485645	0.560489	-0.029922	-0.00360971	0.0153349	0.0312756	0.0509134	0.193483	0.496322	0.568406	0.593629	0.591183	0.620972	0.673598
K3_Small Shift_DE5%	N=200	-0.0353968	-0.00283859	0.0256542	0.0322738	0.0509928	0.210969	-0.0345094	0.00228901	0.0305457	0.0538888	0.0907861	0.240352	-0.0345094	-0.00528962	0.00103588	0.00672501	0.0101634	0.0936449	0.0977997	0.28428	0.350081	0.338156	0.405652	0.477608
K4_Large Shift_DE10%	N=200	0.564031	0.564031	0.564031	0.570896	0.564031	0.907269	0.741334	1	1	0.97559	1	1	0.136858	0.158823	0.170301	0.166595	0.170301	0.174919	0.555504	0.564031	0.564031	0.563946	0.564031	0.564031
K4_Large Shift_DE5%	N=200	0.516056	0.555504	0.564031	0.559671	0.564031	0.564031	0.42191	0.470745	0.470745	0.483644	0.470745	0.907269	0.0786675	0.126365	0.144679	0.140786	0.158823	0.172491	0.516056	0.547186	0.555504	0.552747	0.564031	0.564031
K4_Medium Shift_DE10%	N=200	0.547186	0.564031	0.564031	0.563777	0.564031	0.564031	0.408246	0.470745	0.470745	0.470025	0.470745	0.508823	0.0811612	0.13705	0.152431	0.150689	0.170301	0.195718	0.405702	0.463275	0.470745	0.471501	0.488483	0.564031
K4_Medium Shift_DE5%	N=200	0.403719	0.523512	0.547186	0.534389	0.555504	0.564031	0.405497	0.449588	0.462879	0.455908	0.470745	0.470745	0.0412707	0.0785265	0.0980195	0.0991185	0.118554	0.161384	0.403619	0.407636	0.417211	0.424856	0.438443	0.488483
K4_Small Shift_DE10%	N=200	0.301953	0.394596	0.404807	0.406015	0.418095	0.482164	0.208008	0.381385	0.40335	0.388662	0.412181	0.464813	-0.0162201	0.0142085	0.0535064	0.052262	0.0799285	0.169183	0.394707	0.405324	0.409461	0.411824	0.413946	0.446217
K4_Small Shift_DE5%	N=200	-0.0283675	0.0575439	0.124614	0.12783	0.18887	0.357024	-0.028209	0.111684	0.16661	0.17483	0.248155	0.371035	-0.0262258	-0.0052475	0.00366701	0.0117245	0.0210848	0.120123	0.295863	0.360928	0.379319	0.374831	0.390175	0.4281
K5_Large Shift_DE10%	N=200	0.336385	0.340492	0.594572	0.549706	0.6739	0.91078	0.599551	0.91078	0.91078	0.904282	1	1	0.0915527	0.116829	0.116829	0.115021	0.116829	0.121619	0.454222	0.610791	0.618587	0.598001	0.62291	0.648637
K5_Large Shift_DE5%	N=200	0.316549	0.332501	0.336385	0.352792	0.340492	0.634362	0.43763	0.43763	0.43763	0.442474	0.43763	0.689741	0.0381541	0.0915527	0.0996457	0.099036	0.10807	0.119777	0.43763	0.43763	0.43763	0.449168	0.43763	0.585742
K5_Medium Shift_DE10%	N=200	0.312218	0.336385	0.340492	0.373949	0.43763	0.656472	0.428638	0.43763	0.43763	0.443159	0.43763	0.672585	0.0511207	0.101815	0.112879	0.109826	0.121619	0.169984	0.428638	0.43763	0.820647	0.719108	0.848552	0.891253
K5_Medium Shift_DE5%	N=200	0.303351	0.306797	0.319264	0.3322	0.332501	0.43763	0.293638	0.411503	0.428638	0.414832	0.43763	0.43763	0.0277813	0.0650624	0.0886261	0.0865429	0.103704	0.149909	0.411503	0.428638	0.43763	0.432373	0.43763	0.43763
K5_Small Shift_DE10%	N=200	0.298074	0.351474	0.37754	0.372137	0.396712	0.43763	0.28297	0.316342	0.354042	0.349899	0.380688	0.420357	-0.0120733	0.0597099	0.0797487	0.0815615	0.108804	0.160386	0.347574	0.395487	0.403492	0.402365	0.411783	0.43763
K5_Small Shift_DE5%	N=200	0.0297181	0.270397	0.286176	0.280862	0.301559	0.341792	0.13489	0.264848	0.284451	0.27831	0.301243	0.359248	-0.0124543	0.000294726	0.0120781	0.0183007	0.0340393	0.0949622	0.296543	0.333373	0.34709	0.347609	0.3593	0.388864
K6_Large Shift_DE10%	N=200	0.285842	0.450134	0.554587	0.514842	0.590787	0.816782	0.56324	0.774886	0.816782	0.807073	0.925141	1	0.0830086	0.0982343	0.0982343	0.0965405	0.0982343	0.104211	0.657552	0.723656	0.73303	0.730895	0.742415	0.761462
K6_Large Shift_DE5%	N=200	0.271982	0.283219	0.288709	0.357197	0.382193	0.640265	0.335751	0.335751	0.56324	0.483619	0.56324	0.56324	0.0505919	0.0810508	0.0885862	0.0857993	0.092188	0.104211	0.342879	0.371462	0.376687	0.378238	0.382193	0.551611
K6_Medium Shift_DE10%	N=200	0.376687	0.382193	0.382193	0.392217	0.382193	0.631042	0.335751	0.56324	0.56324	0.53172	0.56324	0.640265	0.0690946	0.0942014	0.101963	0.101468	0.107709	0.137507	0.326537	0.361862	0.71361	0.584229	0.727936	0.749223
K6_Medium Shift_DE5%	N=200	0.273882	0.376687	0.382193	0.374019	0.382193	0.382193	0.326469	0.33183	0.333661	0.332864	0.335751	0.339949	0.041504	0.0786793	0.088953	0.08693	0.101907	0.118064	0.326469	0.328828	0.333661	0.335927	0.337308	0.371462
K6_Small Shift_DE10%	N=200	0.326563	0.339949	0.353405	0.352695	0.361862	0.382193	0.318831	0.32668	0.327928	0.329807	0.332894	0.349608	0.0337555	0.0842063	0.108241	0.109468	0.13524	0.196584	0.323633	0.326886	0.327928	0.329106	0.328961	0.342879
K6_Small Shift_DE5%	N=200	0.260358	0.304618	0.315769	0.314088	0.326434	0.354429	0.235898	0.289993	0.310305	0.303441	0.320048	0.346099	-0.0177396	0.023559	0.0470345	0.0480658	0.0691325	0.155073	0.298985	0.321463	0.327167	0.326331	0.329632	0.361862
K2_Large Shift_DE10%	N=50	1	1	1	1	1	1	1	1	1	1	1	1	0.107133	0.555342	0.761075	0.707962	0.84	1	1	1	1	1	1	1
K2_Large Shift_DE5%	N=50	0.399163	0.629499	0.763819	0.761086	0.917923	1	0.504352	0.918701	1	0.95064	1	1	-0.0369756	0.211987	0.356021	0.368722	0.551116	0.917923	0.631579	0.918701	1	0.939383	1	1
K2_Medium Shift_DE10%	N=50	0.0762174	0.693333	0.766058	0.762287	0.917923	1	0.399163	0.696785	0.838306	0.80234	0.917923	1	-0.0369756	0.0497086	0.163522	0.182035	0.267652	0.761075	0.631579	0.84136	0.918701	0.902675	1	1
K2_Medium Shift_DE5%	N=50	-0.084507	0.00628053	0.112353	0.178411	0.307668	0.918701	-0.084507	0.0831516	0.24	0.264028	0.413063	0.84136	-0.056338	-0.0171169	0.00744966	0.0432886	0.0844337	0.34425	-0.0243902	0.215334	0.301465	0.308561	0.398322	0.697936
K2_Small Shift_DE10%	N=50	-0.0801187	-0.0225829	-0.0105081	0.02045	0.0393638	0.434071	-0.0837696	-0.0243902	0.000968289	0.0247719	0.0497212	0.338999	-0.0769231	-0.0171169	0.0108872	0.0315126	0.0709624	0.254902	-0.0130506	0.0623256	0.114419	0.139949	0.215334	0.452514
K2_Small Shift_DE5%	N=50	-0.0822544	-0.0233918	-0.0129318	0.00571296	0.0298364	0.38191	-0.0837696	-0.0195839	-0.0105871	0.00731138	0.0265522	0.212398	-0.084507	-0.0195839	-0.0124149	0.00748639	0.0209424	0.178771	-0.0311615	-0.0111654	0.00837404	0.0293792	0.0588235	0.254902
K3_Large Shift_DE10%	N=50	0.877805	0.877805	0.877805	0.877805	0.877805	0.877805	0.877805	0.877805	0.877805	0.877805	0.877805	0.877805	0.0537313	0.239589	0.309859	0.272352	0.309859	0.322595	0.877805	0.877805	0.877805	0.877805	0.877805	0.877805
K3_Large Shift_DE5%	N=50	0.408689	0.754959	0.877805	0.796726	0.877805	0.877805	0.309859	0.552577	0.754959	0.691199	0.814603	0.877805	-0.0457218	0.111551	0.239589	0.207942	0.289328	0.336154	0.814603	0.877805	0.877805	0.872749	0.877805	0.877805
K3_Medium Shift_DE10%	N=50	0.377596	0.676903	0.737689	0.727326	0.814603	0.877805	0.338803	0.597701	0.69891	0.684412	0.814603	0.877805	-0.0343643	0.102546	0.173494	0.160605	0.239589	0.358528	0.329766	0.877805	0.877805	0.864966	0.877805	0.877805
K3_Medium Shift_DE5%	N=50	0.408689	0.754959	0.877805	0.796726	0.877805	0.877805	0.309859	0.552577	0.754959	0.691199	0.814603	0.877805	-0.0457218	0.111551	0.239589	0.207942	0.289328	0.336154	0.814603	0.877805	0.877805	0.872749	0.877805	0.877805
K3_Small Shift_DE10%	N=50	-0.0485021	0.00732646	0.15294	0.15106	0.258724	0.462479	-0.0284858	0.115784	0.226704	0.20623	0.312274	0.486421	-0.0350562	-0.00159753	0.0336588	0.047533	0.0830586	0.257707	0.0302716	0.358437	0.438196	0.43451	0.488123	0.706292
K3_Small Shift_DE5%	N=50	-0.0501439	-0.0227162	-0.00746743	0.018572	0.0513771	0.231681	-0.0485864	-0.0110139	0.0208119	0.0369293	0.0629065	0.296725	-0.0369793	-0.0180355	0.0029161	0.0149008	0.0369073	0.221487	-0.0192629	0.0249246	0.0669722	0.0945068	0.160993	0.347582
K4_Large Shift_DE10%	N=50	0.554913	0.554913	0.554913	0.554913	0.554913	0.554913	0.392799	0.461538	0.461538	0.47642	0.461538	0.90411	0.0234192	0.122017	0.165138	0.148739	0.165138	0.187668	0.521173	0.554913	0.554913	0.554238	0.554913	0.554913
K4_Large Shift_DE5%	N=50	0.423529	0.554913	0.554913	0.553262	0.554913	0.554913	0.227182	0.398874	0.423381	0.422329	0.461538	0.521173	0.0105553	0.084181	0.122017	0.121357	0.165138	0.187668	0.409123	0.490998	0.521173	0.518439	0.554913	0.554913
K4_Medium Shift_DE10%	N=50	0.390879	0.464571	0.521173	0.50129	0.554913	0.554913	0.187668	0.398874	0.423233	0.423622	0.461538	0.554913	0.0234192	0.084181	0.122017	0.117217	0.165138	0.241835	0.390879	0.442041	0.490998	0.480364	0.521173	0.554913
K4_Medium Shift_DE5%	N=50	0.206989	0.33698	0.379991	0.375193	0.423529	0.554913	0.130293	0.285926	0.351031	0.335107	0.392799	0.490998	-0.0261866	0.0257362	0.0767989	0.0799635	0.130686	0.259343	0.390879	0.409123	0.423529	0.428732	0.442041	0.521173
K4_Small Shift_DE10%	N=50	0.0175723	0.206398	0.257329	0.262992	0.335526	0.440686	0.0273141	0.207564	0.253768	0.253472	0.308589	0.413647	-0.0306168	0.00332287	0.038742	0.0459984	0.0780847	0.243077	0.285176	0.390879	0.398874	0.39484	0.409123	0.464571
K4_Small Shift_DE5%	N=50	-0.0405809	-0.0154525	0.0169694	0.049477	0.0918506	0.316953	-0.0402145	0.00668027	0.0633311	0.0733868	0.127549	0.315741	-0.0389848	-0.0158534	0.00508994	0.0205365	0.0459751	0.303583	-0.0172845	0.0925622	0.163021	0.156576	0.209168	0.423529
K5_Large Shift_DE10%	N=50	0.328024	0.328024	0.328024	0.328024	0.328024	0.328024	0.279811	0.295794	0.423892	0.393028	0.423892	0.677625	0.0130741	0.0791189	0.111171	0.100081	0.111171	0.111171	0.423892	0.423892	0.423892	0.430318	0.423892	0.689792
K5_Large Shift_DE5%	N=50	0.328024	0.328024	0.328024	0.328024	0.328024	0.328024	0.279811	0.28255	0.313378	0.334825	0.388977	0.423892	0.0130741	0.0530154	0.0791189	0.0822669	0.111171	0.120538	0.288499	0.338031	0.390857	0.382116	0.423892	0.423892
K5_Medium Shift_DE10%	N=50	0.28783	0.299767	0.311976	0.321251	0.328024	0.423892	0.279811	0.289307	0.388977	0.362474	0.423892	0.423892	0.0130741	0.0523054	0.0791189	0.0835174	0.111171	0.180446	0.390857	0.423892	0.423892	0.422901	0.423892	0.423892
K5_Medium Shift_DE5%	N=50	0.09912	0.267755	0.288499	0.279538	0.303794	0.390857	0.139098	0.262421	0.285727	0.281067	0.31032	0.362177	-0.0268791	0.0304004	0.0582688	0.0588523	0.080197	0.160289	0.309301	0.362177	0.390857	0.381242	0.390857	0.423892
K5_Small Shift_DE10%	N=50	0.09912	0.232144	0.262421	0.256229	0.285206	0.358879	0.0458661	0.211136	0.250682	0.241848	0.279025	0.358879	-0.0283972	0.0213937	0.0466854	0.050905	0.0849584	0.152664	0.239537	0.338031	0.362177	0.36615	0.390857	0.423892
K5_Small Shift_DE5%	N=50	-0.0226838	0.064281	0.130413	0.119093	0.171765	0.288918	0.0118702	0.0992758	0.142714	0.144167	0.189946	0.331428	-0.0310919	-0.00996765	0.0114312	0.016862	0.0349387	0.11983	0.0845754	0.1994	0.2399	0.235185	0.269643	0.390857
K6_Large Shift_DE10%	N=50	0.266062	0.278027	0.278027	0.284096	0.278027	0.595941	0.310313	0.320828	0.320828	0.389951	0.546524	0.546524	0.0232676	0.0643155	0.0923994	0.0823649	0.0923994	0.0997353	0.366344	0.366344	0.366344	0.366344	0.366344	0.366344
K6_Large Shift_DE5%	N=50	0.258232	0.278027	0.278027	0.278026	0.278027	0.309733	0.209591	0.311927	0.318301	0.318363	0.320828	0.366344	0.00639643	0.0643155	0.0643155	0.0709217	0.0923994	0.111401	0.211572	0.366344	0.366344	0.361964	0.366344	0.369207
K6_Medium Shift_DE10%	N=50	0.254797	0.261971	0.278027	0.298912	0.335619	0.366344	0.310313	0.313338	0.320828	0.323786	0.329502	0.366344	0.00958663	0.0643155	0.0923994	0.0811066	0.0992664	0.18542	0.345535	0.366344	0.366344	0.364887	0.366344	0.366344
K6_Medium Shift_DE5%	N=50	0.202109	0.255984	0.261971	0.27255	0.282435	0.366344	0.209591	0.263017	0.31112	0.292833	0.318301	0.366344	-0.0270579	0.0413917	0.0643155	0.0620372	0.0923994	0.151677	0.302565	0.335619	0.366344	0.351101	0.366344	0.366344
K6_Small Shift_DE10%	N=50	0.186994	0.258159	0.280079	0.276776	0.297607	0.366344	0.149054	0.239702	0.263017	0.26497	0.29262	0.345535	-0.0164553	0.0323789	0.060608	0.0644221	0.0904542	0.177826	0.293259	0.318301	0.329502	0.330942	0.345535	0.366344
K6_Small Shift_DE5%	N=50	-0.0270579	0.150046	0.200206	0.185501	0.237284	0.310313	0.00668073	0.150982	0.204568	0.191162	0.237312	0.311927	-0.027603	0.00982415	0.0337425	0.0389768	0.0624747	0.209268	0.13472	0.259523	0.280312	0.278389	0.302565	0.366344

## Sheet: Supp.Table4
Table S4: Summary Statistics of Adjusted Rand Index: G=5000 and Zero Shift in Dispersion
		GMM Raw						GMM Log						GMM Blom						NBMB
Scenario	Sample Size	Min.	1st Qu.	Median	Mean	3rd Qu.	Max.	Min.	1st Qu.	Median	Mean	3rd Qu.	Max.	Min.	1st Qu.	Median	Mean	3rd Qu.	Max.	Min.	1st Qu.	Median	Mean	3rd Qu.	Max.
K2_Large Shift_DE10%	N=100	1	1	1	1	1	1	1	1	1	1	1	1	1	1	1	1	1	1	1	1	1	1	1	1
K2_Large Shift_DE5%	N=100	1	1	1	1	1	1	1	1	1	1	1	1	0.378787	0.878681	0.918519	0.899436	0.958955	1	0.298203	1	1	0.944632	1	1
K2_Medium Shift_DE10%	N=100	1	1	1	1	1	1	1	1	1	1	1	1	0.76971	0.958955	1	0.975299	1	1	1	1	1	1	1	1
K2_Medium Shift_DE5%	N=100	0.618644	0.841203	0.880493	0.89184	0.958955	1	0.69948	0.879352	0.919332	0.923911	0.95916	1	-0.0261323	0.250885	0.384698	0.38332	0.519799	0.767872	0.667135	0.805702	0.880493	0.867513	0.919332	1
K2_Small Shift_DE10%	N=100	0.0591034	0.389085	0.510906	0.486959	0.601221	0.879955	0.137025	0.428427	0.533306	0.530332	0.629583	0.804928	-0.0180328	0.0448128	0.17041	0.172219	0.283503	0.580401	0.379094	0.564824	0.603084	0.59963	0.634686	0.805702
K2_Small Shift_DE5%	N=100	-0.0696505	-0.0129523	0.0122225	0.0236355	0.0468306	0.296721	-0.0696745	-0.00719421	0.0472038	0.0805064	0.133621	0.421596	-0.0593019	-0.00832168	0.00209861	0.018442	0.0319577	0.212305	0.0235827	0.136074	0.185903	0.178221	0.223672	0.354365
K3_Large Shift_DE10%	N=100	0.879121	0.879121	0.879121	0.879121	0.879121	0.879121	0.879121	0.879121	0.879121	0.879121	0.879121	0.879121	0.3125	0.3125	0.3125	0.3125	0.3125	0.3125	0.879121	0.879121	0.879121	0.879121	0.879121	0.879121
K3_Large Shift_DE5%	N=100	0.879121	0.879121	0.879121	0.879121	0.879121	0.879121	0.879121	0.879121	0.879121	0.879121	0.879121	0.879121	0.276722	0.3125	0.3125	0.310063	0.3125	0.3125	0.879121	0.879121	0.879121	0.879121	0.879121	0.879121
K3_Medium Shift_DE10%	N=100	0.879121	0.879121	0.879121	0.879121	0.879121	0.879121	0.879121	0.879121	0.879121	0.879121	0.879121	0.879121	0.276722	0.3125	0.3125	0.311784	0.3125	0.3125	0.879121	0.879121	0.879121	0.879121	0.879121	0.879121
K3_Medium Shift_DE5%	N=100	0.879121	0.879121	0.879121	0.879121	0.879121	0.879121	0.879121	0.879121	0.879121	0.879121	0.879121	0.879121	0.276722	0.3125	0.3125	0.310063	0.3125	0.3125	0.879121	0.879121	0.879121	0.879121	0.879121	0.879121
K3_Small Shift_DE10%	N=100	0.350681	0.499448	0.544262	0.544146	0.591515	0.710086	0.326233	0.438102	0.468341	0.47446	0.523767	0.629699	0.122898	0.30065	0.347088	0.34195	0.392287	0.517792	0.666765	0.733084	0.733084	0.736792	0.756956	0.756956
K3_Small Shift_DE5%	N=100	0.0966495	0.254728	0.325911	0.317202	0.383107	0.526343	0.0581474	0.272974	0.319123	0.317434	0.362537	0.459706	-0.0259931	9.7e-05	0.045667	0.054732	0.0945745	0.231825	0.295649	0.420221	0.473039	0.469474	0.522857	0.65016
K4_Large Shift_DE10%	N=100	0.561064	0.561064	0.561064	0.595583	0.561064	0.90625	0.90625	0.90625	0.90625	0.907188	0.90625	1	0.168605	0.168605	0.168605	0.168605	0.168605	0.168605	0.550618	0.556085	0.561064	0.563827	0.565026	0.63192
K4_Large Shift_DE5%	N=100	0.561064	0.561064	0.561064	0.561064	0.561064	0.561064	0.450189	0.467742	0.467742	0.475061	0.467742	0.561064	0.146107	0.168605	0.168605	0.167074	0.168605	0.173064	0.500375	0.561064	0.561064	0.556404	0.561064	0.561064
K4_Medium Shift_DE10%	N=100	0.561064	0.561064	0.561064	0.561064	0.561064	0.561064	0.417752	0.467742	0.467742	0.472406	0.467742	0.561064	0.146107	0.168605	0.168605	0.168365	0.168605	0.19237	0.54407	0.561064	0.561064	0.560724	0.561064	0.561064
K4_Medium Shift_DE5%	N=100	0.399985	0.54407	0.561064	0.543474	0.561064	0.561064	0.227635	0.424101	0.457185	0.447951	0.467742	0.54407	0.0864628	0.150698	0.168605	0.16342	0.173064	0.221099	0.431967	0.472337	0.484848	0.483882	0.498297	0.54407
K4_Small Shift_DE10%	N=100	0.301903	0.399985	0.423847	0.430452	0.472337	0.527929	0.2458	0.378071	0.403919	0.392382	0.417083	0.512664	0.0864628	0.177694	0.210435	0.22674	0.275135	0.421992	0.399475	0.417752	0.431967	0.437937	0.450189	0.498297
K4_Small Shift_DE5%	N=100	0.21314	0.290386	0.313514	0.322216	0.357833	0.43798	0.170407	0.266445	0.310294	0.29905	0.3356	0.403919	-0.0158106	0.02348	0.0624628	0.0679262	0.0960191	0.206571	0.297108	0.393016	0.407593	0.405729	0.424355	0.472337
K5_Large Shift_DE10%	N=100	0.336429	0.629647	0.669901	0.639142	0.669901	0.669901	0.43317	0.685845	0.685845	0.734049	0.909295	0.909295	0.11497	0.11497	0.11497	0.11497	0.11497	0.11497	0.43317	0.43317	0.43317	0.493098	0.605705	0.656552
K5_Large Shift_DE5%	N=100	0.336429	0.336429	0.336429	0.336429	0.336429	0.336429	0.288819	0.297159	0.43317	0.393884	0.43317	0.43317	0.0979443	0.11497	0.11497	0.114657	0.11497	0.117734	0.351851	0.379955	0.391218	0.401578	0.425552	0.470238
K5_Medium Shift_DE10%	N=100	0.336429	0.336429	0.336429	0.336429	0.336429	0.336429	0.288819	0.297159	0.43317	0.38584	0.43317	0.43317	0.0822512	0.11497	0.11497	0.113989	0.11497	0.117734	0.43317	0.43317	0.43317	0.43317	0.43317	0.43317
K5_Medium Shift_DE5%	N=100	0.298322	0.321039	0.328278	0.328192	0.336429	0.43317	0.288819	0.306521	0.415354	0.378788	0.43317	0.43317	0.0427791	0.11497	0.11497	0.115198	0.121489	0.191425	0.416438	0.43317	0.43317	0.433003	0.43317	0.43317
K5_Small Shift_DE10%	N=100	0.289273	0.301735	0.320526	0.324869	0.339348	0.416438	0.256398	0.297155	0.33311	0.341563	0.383996	0.43317	0.0678519	0.16324	0.218647	0.209102	0.253939	0.343845	0.415354	0.43317	0.43317	0.432814	0.43317	0.43317
K5_Small Shift_DE5%	N=100	0.103246	0.265906	0.286061	0.28344	0.304501	0.383203	0.156368	0.250055	0.278193	0.273611	0.300228	0.383203	-0.00677479	0.0555409	0.0871178	0.0890083	0.119366	0.189846	0.330851	0.356854	0.372554	0.377217	0.39916	0.43317
K6_Large Shift_DE10%	N=100	0.287324	0.548517	0.549751	0.549597	0.552314	0.635221	0.3309	0.557862	0.557862	0.566441	0.557862	0.895078	0.0963173	0.0963173	0.0963173	0.0963173	0.0963173	0.0963173	0.377052	0.377052	0.377052	0.379496	0.377052	0.499254
K6_Large Shift_DE5%	N=100	0.287324	0.287324	0.287324	0.287324	0.287324	0.287324	0.325729	0.3309	0.3309	0.343934	0.356566	0.377052	0.0812604	0.0963173	0.0963173	0.0960515	0.0963173	0.099856	0.225158	0.246999	0.258844	0.266178	0.272506	0.377052
K6_Medium Shift_DE10%	N=100	0.276031	0.287324	0.287324	0.305193	0.287324	0.377052	0.325729	0.3309	0.3309	0.398996	0.557862	0.557862	0.0675231	0.0963173	0.0963173	0.0964084	0.0963173	0.198551	0.377052	0.377052	0.377052	0.377052	0.377052	0.377052
K6_Medium Shift_DE5%	N=100	0.265849	0.276031	0.281187	0.302087	0.333451	0.377052	0.215575	0.32686	0.3309	0.335826	0.348056	0.377052	0.0675231	0.0963173	0.0963173	0.0996607	0.104428	0.195253	0.366235	0.377052	0.377052	0.376619	0.377052	0.377052
K6_Small Shift_DE10%	N=100	0.265849	0.322805	0.32686	0.335756	0.350183	0.377052	0.215575	0.322805	0.32686	0.324855	0.340714	0.377052	0.0675231	0.14418	0.217039	0.192513	0.229602	0.299322	0.356566	0.366235	0.377052	0.372828	0.377052	0.377052
K6_Small Shift_DE5%	N=100	0.165784	0.277245	0.288791	0.290668	0.308793	0.341844	0.203844	0.258871	0.292535	0.285882	0.316091	0.348056	0.0198709	0.0813706	0.111694	0.109242	0.135515	0.211217	0.325729	0.340714	0.349542	0.350556	0.356566	0.377052
K2_Large Shift_DE10%	N=150	1	1	1	1	1	1	1	1	1	1	1	1	1	1	1	1	1	1	1	1	1	1	1	1
K2_Large Shift_DE5%	N=150	1	1	1	1	1	1	1	1	1	1	1	1	0.76694	0.867188	0.918712	0.910033	0.945732	1	1	1	1	1	1	1
K2_Medium Shift_DE10%	N=150	1	1	1	1	1	1	1	1	1	1	1	1	0.868105	0.972635	1	0.979655	1	1	1	1	1	1	1	1
K2_Medium Shift_DE5%	N=150	0.76318	0.945684	0.972682	0.954267	1	1	0.919537	1	1	0.992108	1	1	0.156836	0.341796	0.436589	0.43686	0.523394	0.715903	0.972728	1	1	0.998091	1	1
K2_Small Shift_DE10%	N=150	0.123795	0.460504	0.552347	0.550326	0.626182	0.865845	0.133901	0.472078	0.556578	0.545126	0.610714	0.792408	-0.0225927	0.0678762	0.166477	0.171836	0.243157	0.544429	0.514584	0.673559	0.723886	0.718601	0.770326	0.919537
K2_Small Shift_DE5%	N=150	-0.0621688	-0.0177683	0.011527	0.0455332	0.0804476	0.513683	-0.0691834	-0.00464195	0.0511547	0.0934894	0.156147	0.416815	-0.033642	-0.00832152	0.00437167	0.0162555	0.0334348	0.178049	0.0562676	0.155028	0.212995	0.214444	0.280249	0.42334
K3_Large Shift_DE10%	N=150	0.879547	0.879547	0.879547	0.879547	0.879547	0.879547	1	1	1	1	1	1	0.313364	0.313364	0.313364	0.313364	0.313364	0.313364	0.879547	0.879547	0.879547	0.879547	0.879547	0.879547
K3_Large Shift_DE5%	N=150	0.879547	0.879547	0.879547	0.879547	0.879547	0.879547	0.879547	0.879547	0.879547	0.879547	0.879547	0.879547	0.2868	0.313364	0.313364	0.31146	0.313364	0.317418	0.879547	0.879547	0.879547	0.879547	0.879547	0.879547
K3_Medium Shift_DE10%	N=150	0.879547	0.879547	0.879547	0.879547	0.879547	0.879547	0.879547	0.879547	0.879547	0.879547	0.879547	0.879547	0.289375	0.313364	0.313364	0.312249	0.313364	0.321847	0.879547	0.879547	0.879547	0.879547	0.879547	0.879547
K3_Medium Shift_DE5%	N=150	0.879547	0.879547	0.879547	0.879547	0.879547	0.879547	0.879547	0.879547	0.879547	0.879547	0.879547	0.879547	0.2868	0.313364	0.313364	0.31146	0.313364	0.317418	0.879547	0.879547	0.879547	0.879547	0.879547	0.879547
K3_Small Shift_DE10%	N=150	0.423052	0.515633	0.565305	0.568841	0.616278	0.711312	0.397251	0.445207	0.506118	0.515113	0.570986	0.696533	0.174798	0.317215	0.363722	0.351383	0.397727	0.457389	0.726483	0.742042	0.757986	0.75099	0.757986	0.757986
K3_Small Shift_DE5%	N=150	0.173737	0.314134	0.357352	0.343475	0.383901	0.485732	0.127638	0.315091	0.356087	0.348298	0.38984	0.467717	-0.0244044	0.00376958	0.040402	0.0523581	0.0975007	0.273367	0.470282	0.54844	0.582599	0.590389	0.635365	0.700454
K4_Large Shift_DE10%	N=150	0.56305	0.56305	0.906933	0.741869	0.906933	0.906933	0.906933	1	1	0.993485	1	1	0.169739	0.169739	0.169739	0.169739	0.169739	0.169739	0.389381	0.567615	0.581003	0.573213	0.605883	0.658629
K4_Large Shift_DE5%	N=150	0.56305	0.56305	0.56305	0.56305	0.56305	0.56305	0.469751	0.469751	0.469751	0.492455	0.469751	0.906933	0.154536	0.169739	0.169739	0.169341	0.169739	0.172676	0.430021	0.498097	0.535708	0.530603	0.56305	0.616195
K4_Medium Shift_DE10%	N=150	0.56305	0.56305	0.56305	0.56305	0.56305	0.56305	0.469751	0.469751	0.469751	0.47255	0.469751	0.56305	0.139922	0.169739	0.169739	0.169237	0.169739	0.179836	0.551694	0.56305	0.56305	0.574896	0.56305	0.888536
K4_Medium Shift_DE5%	N=150	0.551694	0.56305	0.56305	0.562596	0.56305	0.56305	0.40318	0.469751	0.469751	0.4654	0.469751	0.519895	0.0995427	0.154536	0.169739	0.165987	0.176039	0.209174	0.467073	0.500652	0.519895	0.516515	0.53011	0.56305
K4_Small Shift_DE10%	N=150	0.400571	0.42772	0.447983	0.453434	0.476889	0.53011	0.216031	0.402492	0.41596	0.409411	0.432847	0.500652	0.0872107	0.187794	0.234736	0.238228	0.291629	0.366504	0.402492	0.420535	0.434688	0.437283	0.446337	0.500652
K4_Small Shift_DE5%	N=150	0.0813939	0.289678	0.326166	0.316655	0.350132	0.401455	0.195226	0.285645	0.312181	0.310619	0.342052	0.388976	-0.0224941	0.047024	0.0822825	0.0771456	0.110325	0.225092	0.400049	0.41671	0.429526	0.428129	0.440293	0.467073
K5_Large Shift_DE10%	N=150	0.339148	0.672582	0.672582	0.668252	0.672582	0.672582	0.910292	0.910292	0.910292	0.942587	1	1	0.116212	0.116212	0.116212	0.116212	0.116212	0.116212	0.436156	0.619825	0.625936	0.619881	0.632538	0.6552
K5_Large Shift_DE5%	N=150	0.339148	0.339148	0.339148	0.339148	0.339148	0.339148	0.291956	0.436156	0.436156	0.469314	0.436156	0.688458	0.0936675	0.116212	0.116212	0.115219	0.116212	0.118029	0.38775	0.40184	0.409167	0.416787	0.420035	0.482969
K5_Medium Shift_DE10%	N=150	0.339148	0.339148	0.339148	0.339148	0.339148	0.339148	0.291969	0.436156	0.436156	0.487496	0.465025	0.688458	0.104642	0.116212	0.116212	0.115865	0.116212	0.116212	0.436156	0.436156	0.436156	0.436156	0.436156	0.436156
K5_Medium Shift_DE5%	N=150	0.301803	0.333686	0.339148	0.335186	0.339148	0.436156	0.291732	0.436156	0.436156	0.405105	0.436156	0.436156	0.0516221	0.108733	0.116212	0.114925	0.12028	0.160194	0.436156	0.436156	0.436156	0.436156	0.436156	0.436156
K5_Small Shift_DE10%	N=150	0.291732	0.312221	0.397962	0.372332	0.424957	0.436156	0.291732	0.297577	0.376809	0.367983	0.436156	0.436156	0.0977834	0.168484	0.229945	0.213871	0.260081	0.315948	0.436156	0.436156	0.436156	0.436156	0.436156	0.436156
K5_Small Shift_DE5%	N=150	0.236155	0.287793	0.300571	0.300654	0.313066	0.355314	0.190708	0.285962	0.294885	0.294566	0.313138	0.363262	-0.0173655	0.0775976	0.109959	0.104228	0.128655	0.212721	0.383102	0.413244	0.41421	0.41824	0.424957	0.436156
K6_Large Shift_DE10%	N=150	0.552159	0.555929	0.555929	0.558646	0.555929	0.638605	0.561468	0.561468	0.815702	0.760092	0.924641	1	0.0975983	0.0975983	0.0975983	0.0975983	0.0975983	0.0975983	0.380494	0.380494	0.49781	0.448005	0.503514	0.516236
K6_Large Shift_DE5%	N=150	0.290329	0.290329	0.290329	0.351629	0.290329	0.638605	0.334148	0.334148	0.561468	0.484179	0.561468	0.561468	0.0873371	0.0975983	0.0975983	0.0974629	0.0975983	0.0999295	0.259438	0.285841	0.29117	0.305078	0.29861	0.380494
K6_Medium Shift_DE10%	N=150	0.373196	0.552159	0.553569	0.531867	0.559972	0.638605	0.334148	0.334148	0.561468	0.488725	0.561468	0.561468	0.0873371	0.0975983	0.0975983	0.0982312	0.0975983	0.166487	0.344781	0.380494	0.380494	0.393961	0.402897	0.470569
K6_Medium Shift_DE5%	N=150	0.269412	0.27644	0.282509	0.30188	0.290329	0.380494	0.324735	0.334148	0.334148	0.343776	0.350386	0.380494	0.0685731	0.0975983	0.0975983	0.100394	0.103525	0.150031	0.338922	0.380494	0.380494	0.380068	0.380494	0.381703
K6_Small Shift_DE10%	N=150	0.324735	0.326661	0.357223	0.352949	0.380494	0.380494	0.324874	0.3291	0.334148	0.338649	0.34432	0.380494	0.0776661	0.198648	0.224483	0.21288	0.242529	0.306622	0.366401	0.373196	0.380494	0.377313	0.380494	0.380494
K6_Small Shift_DE5%	N=150	0.263462	0.311561	0.324874	0.318289	0.328497	0.354334	0.207855	0.279947	0.324089	0.304636	0.330487	0.366401	0.0496659	0.104937	0.126167	0.124738	0.146542	0.21373	0.33317	0.354334	0.364641	0.362768	0.373196	0.380494
K2_Large Shift_DE10%	N=200	1	1	1	1	1	1	1	1	1	1	1	1	1	1	1	1	1	1	1	1	1	1	1	1
K2_Large Shift_DE5%	N=200	1	1	1	1	1	1	1	1	1	1	1	1	0.713797	0.900174	0.939047	0.931926	0.959211	1	1	1	1	1	1	1
K2_Medium Shift_DE10%	N=200	1	1	1	1	1	1	1	1	1	1	1	1	0.938882	0.979476	1	0.988138	1	1	1	1	1	1	1	1
K2_Medium Shift_DE5%	N=200	0.979476	1	1	0.997338	1	1	0.979529	1	1	0.999591	1	1	0.0349644	0.386783	0.465175	0.471307	0.562948	0.80378	1	1	1	1	1	1
K2_Small Shift_DE10%	N=200	0.267261	0.487915	0.546239	0.545391	0.608432	0.785	0.33926	0.480618	0.548747	0.553986	0.622506	0.783746	-0.0185801	0.119379	0.236199	0.223686	0.334708	0.512613	0.735701	0.80647	0.843238	0.846499	0.880954	0.959313
K2_Small Shift_DE5%	N=200	-0.0494238	-0.0124039	0.00841002	0.0422789	0.0724888	0.359462	-0.0636442	-0.00226315	0.0346511	0.0849496	0.165585	0.416928	-0.0488743	-0.00735917	0.000493	0.00651681	0.0174784	0.10958	0.0833318	0.208171	0.256859	0.253644	0.310518	0.406949
K3_Large Shift_DE10%	N=200	0.879758	0.879758	0.879758	0.879758	0.879758	0.879758	1	1	1	1	1	1	0.313793	0.313793	0.313793	0.313793	0.313793	0.313793	0.879758	0.879758	0.879758	0.879758	0.879758	0.879758
K3_Large Shift_DE5%	N=200	0.879758	0.879758	0.879758	0.879758	0.879758	0.879758	0.879758	0.879758	0.879758	0.879758	0.879758	0.879758	0.29575	0.313793	0.313793	0.31188	0.313793	0.323493	0.879758	0.879758	0.879758	0.879758	0.879758	0.879758
K3_Medium Shift_DE10%	N=200	0.879758	0.879758	0.879758	0.879758	0.879758	0.879758	0.879758	0.879758	0.879758	0.879758	0.879758	0.879758	0.29575	0.313793	0.313793	0.313336	0.313793	0.331016	0.879758	0.879758	0.879758	0.879758	0.879758	0.879758
K3_Medium Shift_DE5%	N=200	0.879758	0.879758	0.879758	0.879758	0.879758	0.879758	0.879758	0.879758	0.879758	0.879758	0.879758	0.879758	0.29575	0.313793	0.313793	0.31188	0.313793	0.323493	0.879758	0.879758	0.879758	0.879758	0.879758	0.879758
K3_Small Shift_DE10%	N=200	0.448456	0.533311	0.593629	0.585943	0.650343	0.723237	0.440135	0.445056	0.477121	0.506177	0.554163	0.679289	0.239076	0.34055	0.371444	0.365584	0.393207	0.456487	0.734773	0.746527	0.758495	0.754195	0.758495	0.758495
K3_Small Shift_DE5%	N=200	0.162376	0.300109	0.350332	0.341746	0.382589	0.486954	0.211555	0.306513	0.344448	0.345825	0.371588	0.492939	-0.0285284	0.0106741	0.0504666	0.0575249	0.0938661	0.187814	0.578366	0.651864	0.671053	0.672986	0.70082	0.734773
K4_Large Shift_DE10%	N=200	0.564031	0.564031	0.907269	0.773406	0.907269	0.907269	1	1	1	1	1	1	0.170301	0.170301	0.170301	0.170301	0.170301	0.170301	0.452215	0.591218	0.622635	0.602651	0.642517	0.699053
K4_Large Shift_DE5%	N=200	0.564031	0.564031	0.564031	0.564031	0.564031	0.564031	0.470745	0.470745	0.470745	0.542369	0.470745	0.907269	0.158823	0.170301	0.170301	0.169566	0.170301	0.174919	0.48556	0.564615	0.589886	0.594494	0.623557	0.679188
K4_Medium Shift_DE10%	N=200	0.564031	0.564031	0.564031	0.564031	0.564031	0.564031	0.470745	0.470745	0.470745	0.474476	0.470745	0.564031	0.170301	0.170301	0.170301	0.170416	0.170301	0.174919	0.564031	0.816007	0.840807	0.82053	0.853596	0.893481
K4_Medium Shift_DE5%	N=200	0.564031	0.564031	0.564031	0.564031	0.564031	0.564031	0.404807	0.470745	0.470745	0.465484	0.470745	0.539079	0.116194	0.155169	0.166213	0.164346	0.174414	0.213777	0.495034	0.523512	0.539079	0.535352	0.547186	0.564031
K4_Small Shift_DE10%	N=200	0.403619	0.424742	0.454115	0.456802	0.483744	0.547186	0.403719	0.411661	0.426961	0.433139	0.455415	0.495034	0.126365	0.196358	0.24161	0.245508	0.305015	0.380393	0.405702	0.424277	0.436032	0.438786	0.450449	0.508823
K4_Small Shift_DE5%	N=200	0.182604	0.33607	0.363762	0.354938	0.383205	0.432407	0.196548	0.294909	0.343253	0.336194	0.38339	0.40943	-0.0138285	0.0572695	0.0958976	0.0906409	0.12695	0.181514	0.405702	0.42191	0.432128	0.432151	0.440184	0.482164
K5_Large Shift_DE10%	N=200	0.6739	0.6739	0.6739	0.6739	0.6739	0.6739	0.91078	1	1	0.990186	1	1	0.116829	0.116829	0.116829	0.116829	0.116829	0.116829	0.614546	0.627513	0.63754	0.635644	0.642957	0.654577
K5_Large Shift_DE5%	N=200	0.336385	0.340492	0.340492	0.467717	0.663847	0.689741	0.43763	0.43763	0.43763	0.524385	0.689741	0.689741	0.10807	0.116829	0.116829	0.11662	0.116829	0.118182	0.391675	0.412557	0.418627	0.422993	0.42539	0.488068
K5_Medium Shift_DE10%	N=200	0.340492	0.6739	0.6739	0.610711	0.6739	0.689741	0.43763	0.43763	0.43763	0.518149	0.689741	0.689741	0.116829	0.116829	0.116829	0.11689	0.116829	0.121619	0.473951	0.512823	0.517487	0.517598	0.523743	0.556188
K5_Medium Shift_DE5%	N=200	0.328843	0.340492	0.340492	0.342803	0.340492	0.43763	0.293173	0.300962	0.43763	0.40085	0.43763	0.43763	0.0763405	0.10807	0.116829	0.11389	0.119777	0.143311	0.387132	0.43763	0.43763	0.435355	0.43763	0.43763
K5_Small Shift_DE10%	N=200	0.303351	0.314077	0.43763	0.392665	0.43763	0.43763	0.293173	0.304207	0.428638	0.385357	0.43763	0.43763	0.0915527	0.162266	0.233975	0.214657	0.265773	0.304	0.43763	0.43763	0.43763	0.43763	0.43763	0.43763
K5_Small Shift_DE5%	N=200	0.281997	0.305293	0.316902	0.319039	0.331609	0.365857	0.274519	0.301372	0.32313	0.324099	0.3419	0.395487	0.0419224	0.0806028	0.111535	0.110973	0.136426	0.19711	0.405493	0.429214	0.43763	0.432818	0.43763	0.43763
K6_Large Shift_DE10%	N=200	0.554184	0.557706	0.557706	0.560054	0.557706	0.640265	0.56324	0.886191	0.925141	0.909547	1	1	0.0982343	0.0982343	0.0982343	0.0982343	0.0982343	0.0982343	0.355909	0.5027	0.511314	0.481551	0.51463	0.522169
K6_Large Shift_DE5%	N=200	0.285842	0.291815	0.554671	0.494729	0.558037	0.640265	0.335751	0.56324	0.56324	0.518548	0.56324	0.640265	0.0904549	0.0982343	0.0982343	0.0980961	0.0982343	0.0999723	0.28746	0.295759	0.300877	0.31715	0.311677	0.382193
K6_Medium Shift_DE10%	N=200	0.382193	0.554184	0.55715	0.567334	0.640265	0.640265	0.335751	0.56324	0.56324	0.539094	0.56324	0.640265	0.0982343	0.0982343	0.0982343	0.0982343	0.0982343	0.0982343	0.330204	0.38667	0.411252	0.409006	0.435759	0.464947
K6_Medium Shift_DE5%	N=200	0.271172	0.280842	0.287276	0.298361	0.291815	0.382193	0.333661	0.335751	0.335751	0.346381	0.35749	0.382193	0.0758903	0.096414	0.0999723	0.101558	0.106721	0.132761	0.327749	0.353552	0.371349	0.369452	0.382193	0.431597
K6_Small Shift_DE10%	N=200	0.326469	0.356469	0.382193	0.366693	0.382193	0.382193	0.326469	0.332628	0.335751	0.342995	0.350557	0.382193	0.0941727	0.200065	0.23188	0.219103	0.254058	0.293527	0.35749	0.376687	0.382193	0.437345	0.527639	0.590092
K6_Small Shift_DE5%	N=200	0.269408	0.327517	0.339949	0.340452	0.353585	0.382193	0.226714	0.32652	0.328432	0.329433	0.335751	0.371462	0.0481771	0.111134	0.128784	0.128065	0.147906	0.206522	0.349608	0.35749	0.36652	0.364782	0.371462	0.382193
K2_Large Shift_DE10%	N=50	1	1	1	1	1	1	1	1	1	1	1	1	1	1	1	1	1	1	1	1	1	1	1	1
K2_Large Shift_DE5%	N=50	0.917923	1	1	0.99674	1	1	1	1	1	1	1	1	0.221819	0.838306	0.917923	0.890095	1	1	0.767819	1	1	0.987423	1	1
K2_Medium Shift_DE10%	N=50	0.917923	1	1	0.995919	1	1	1	1	1	1	1	1	0.838306	0.918701	1	0.974756	1	1	0.918701	1	1	0.994309	1	1
K2_Medium Shift_DE5%	N=50	0.507135	0.838306	0.84136	0.855913	0.918701	1	0.613497	0.84	0.917923	0.89764	1	1	-0.04	0.0904064	0.229721	0.265853	0.422316	0.84	0.256983	0.452514	0.568627	0.567777	0.697936	0.918701
K2_Small Shift_DE10%	N=50	-0.084507	0.0539056	0.28822	0.30152	0.507135	0.84	-0.0522876	0.279803	0.46155	0.421652	0.623116	0.766058	-0.0469012	0.0463539	0.134646	0.165428	0.251309	0.68616	0.256983	0.399163	0.508972	0.486704	0.568627	0.697936
K2_Small Shift_DE5%	N=50	-0.0837696	-0.0313595	-0.011257	0.0238787	0.0409398	0.489954	-0.0837696	-0.0117054	0.00843631	0.0617545	0.122687	0.623116	-0.0469012	-0.011257	0.00849858	0.0341357	0.0675692	0.251309	-0.0168421	0.0614525	0.113594	0.131768	0.179535	0.45098
K3_Large Shift_DE10%	N=50	0.877805	0.877805	0.877805	0.877805	0.877805	0.877805	0.877805	0.877805	0.877805	0.877805	0.877805	0.877805	0.309859	0.309859	0.309859	0.309859	0.309859	0.309859	0.877805	0.877805	0.877805	0.877805	0.877805	0.877805
K3_Large Shift_DE5%	N=50	0.877805	0.877805	0.877805	0.877805	0.877805	0.877805	0.877805	0.877805	0.877805	0.877805	0.877805	0.877805	0.239589	0.309859	0.309859	0.305068	0.309859	0.322595	0.877805	0.877805	0.877805	0.877805	0.877805	0.877805
K3_Medium Shift_DE10%	N=50	0.814603	0.877805	0.877805	0.873381	0.877805	0.877805	0.814603	0.877805	0.877805	0.874013	0.877805	0.877805	0.173494	0.309859	0.309859	0.307793	0.309859	0.309859	0.877805	0.877805	0.877805	0.877805	0.877805	0.877805
K3_Medium Shift_DE5%	N=50	0.877805	0.877805	0.877805	0.877805	0.877805	0.877805	0.877805	0.877805	0.877805	0.877805	0.877805	0.877805	0.239589	0.309859	0.309859	0.305068	0.309859	0.322595	0.877805	0.877805	0.877805	0.877805	0.877805	0.877805
K3_Small Shift_DE10%	N=50	0.24685	0.462502	0.524837	0.534658	0.603233	0.753769	0.24685	0.439359	0.462479	0.482418	0.524837	0.673476	0.033637	0.207046	0.279839	0.280523	0.373802	0.479369	0.551	0.662431	0.706292	0.684878	0.706292	0.753769
K3_Small Shift_DE5%	N=50	-0.0426789	0.174066	0.278366	0.264502	0.370825	0.629012	-0.0322299	0.226526	0.312494	0.298172	0.374637	0.500148	-0.0302424	0.000617708	0.040795	0.0501277	0.0850078	0.228702	0.0663698	0.225874	0.312494	0.311337	0.391253	0.588153
K4_Large Shift_DE10%	N=50	0.554913	0.554913	0.554913	0.554913	0.554913	0.554913	0.461538	0.461538	0.461538	0.465964	0.461538	0.90411	0.165138	0.165138	0.165138	0.165138	0.165138	0.165138	-0.0192308	0.554913	0.554913	0.549172	0.554913	0.554913
K4_Large Shift_DE5%	N=50	0.554913	0.554913	0.554913	0.554913	0.554913	0.554913	0.390879	0.461538	0.461538	0.464276	0.461538	0.554913	0.084181	0.165138	0.165138	0.161362	0.165138	0.165138	0.409123	0.464571	0.490998	0.489392	0.521173	0.554913
K4_Medium Shift_DE10%	N=50	0.521173	0.554913	0.554913	0.554238	0.554913	0.554913	0.40937	0.461538	0.461538	0.461459	0.461538	0.554913	0.122017	0.165138	0.165138	0.163413	0.165138	0.165138	0.490998	0.521173	0.554913	0.542715	0.554913	0.554913
K4_Medium Shift_DE5%	N=50	0.259343	0.479578	0.521173	0.501448	0.554913	0.554913	0.285242	0.390852	0.409712	0.41866	0.461538	0.554913	0.0234192	0.122017	0.165138	0.144932	0.165138	0.227182	0.390879	0.423529	0.442041	0.439926	0.464571	0.521173
K4_Small Shift_DE10%	N=50	0.273295	0.372275	0.39907	0.406545	0.442041	0.554913	0.227182	0.354987	0.394568	0.387103	0.420955	0.521173	0.0234192	0.122017	0.165138	0.16591	0.205198	0.409712	0.390879	0.409123	0.423529	0.42436	0.442041	0.521173
K4_Small Shift_DE5%	N=50	0.0508724	0.25229	0.308139	0.293606	0.351669	0.479578	0.131743	0.239265	0.284615	0.283547	0.341491	0.461538	-0.0369231	0.0227381	0.0513963	0.0622884	0.0907283	0.294385	0.140235	0.285176	0.336462	0.318913	0.347765	0.442041
K5_Large Shift_DE10%	N=50	0.328024	0.328024	0.328024	0.328024	0.328024	0.328024	0.279811	0.423892	0.423892	0.522287	0.677625	0.677625	0.111171	0.111171	0.111171	0.111171	0.111171	0.111171	0.28783	0.423892	0.423892	0.465733	0.611505	0.661469
K5_Large Shift_DE5%	N=50	0.328024	0.328024	0.328024	0.328024	0.328024	0.328024	0.279811	0.287702	0.313378	0.34843	0.423892	0.423892	0.0791189	0.111171	0.111171	0.109888	0.111171	0.111171	0.235922	0.303794	0.338031	0.336373	0.355764	0.445147
K5_Medium Shift_DE10%	N=50	0.311976	0.328024	0.328024	0.328969	0.328024	0.423892	0.279811	0.289307	0.388977	0.358714	0.423892	0.423892	0.0791189	0.111171	0.111171	0.111399	0.111171	0.160289	0.423892	0.423892	0.423892	0.423892	0.423892	0.423892
K5_Medium Shift_DE5%	N=50	0.267758	0.311976	0.328024	0.323916	0.328024	0.423892	0.213784	0.28679	0.303794	0.317438	0.338031	0.423892	0.0304004	0.0791189	0.111171	0.100282	0.111171	0.184396	0.303794	0.338031	0.362177	0.370374	0.390857	0.423892
K5_Small Shift_DE10%	N=50	0.192022	0.288499	0.30178	0.312251	0.333674	0.423892	0.184396	0.281329	0.306093	0.31037	0.343036	0.423892	0.0523054	0.111171	0.132974	0.148344	0.184396	0.333674	0.358051	0.390857	0.423892	0.412119	0.423892	0.423892
K5_Small Shift_DE5%	N=50	0.0894009	0.250682	0.284671	0.279032	0.306808	0.390857	0.181505	0.241162	0.262421	0.265157	0.284136	0.390857	-0.0238325	0.0355445	0.0582688	0.0728346	0.112409	0.236871	0.218939	0.269643	0.309301	0.308975	0.338031	0.423892
K6_Large Shift_DE10%	N=50	0.278027	0.278027	0.278027	0.278027	0.278027	0.278027	0.320828	0.320828	0.516887	0.439119	0.546524	0.56071	0.0923994	0.0923994	0.0923994	0.0923994	0.0923994	0.0923994	0.366344	0.366344	0.366344	0.397459	0.366344	0.540951
K6_Large Shift_DE5%	N=50	0.278027	0.278027	0.278027	0.278027	0.278027	0.278027	0.207922	0.31706	0.320828	0.322416	0.345535	0.366344	0.0643155	0.0923994	0.0923994	0.0921186	0.0923994	0.0923994	0.135017	0.214127	0.247423	0.262421	0.30249	0.416089
K6_Medium Shift_DE10%	N=50	0.266062	0.278027	0.278027	0.309986	0.366344	0.366344	0.207922	0.320828	0.320828	0.333473	0.345535	0.366344	0.0923994	0.0923994	0.0923994	0.0935546	0.0923994	0.207922	0.366344	0.366344	0.366344	0.366344	0.366344	0.366344
K6_Medium Shift_DE5%	N=50	0.254797	0.266062	0.278027	0.293345	0.317108	0.366344	0.209591	0.311523	0.320828	0.315633	0.345535	0.366344	0.0413917	0.0923994	0.0923994	0.0901195	0.0923994	0.149054	0.302565	0.345535	0.345535	0.351494	0.366344	0.366344
K6_Small Shift_DE10%	N=50	0.254797	0.284172	0.310313	0.305793	0.320828	0.366344	0.207922	0.272887	0.310313	0.296441	0.318933	0.366344	0.0643155	0.108484	0.150365	0.15708	0.208339	0.242152	0.329502	0.345535	0.366344	0.355697	0.366344	0.366344
K6_Small Shift_DE5%	N=50	0.178541	0.258966	0.283096	0.278855	0.293259	0.345535	0.17035	0.242152	0.28453	0.271808	0.303222	0.345535	0.00958663	0.0599437	0.0899682	0.0888697	0.118662	0.211245	0.233152	0.292649	0.31671	0.311772	0.329502	0.366344
